# Supplementary material for: The effectiveness of peer support from a person with lived experience of mental health challenges for young people with anxiety and depression: a systematic review
Source: BMC Psychiatry. 2023 Mar 24;23:194. doi: 10.1186/s12888-023-04578-2 (PMC10038377; doi:10.1186/s12888-023-04578-2)
Supplement: Supplementary file 1 — Additional file 1. Orygen Evidence Finder backend database. [file 12888_2023_4578_MOESM1_ESM.xlsx]

## Sheet: DATABASE BACK END
AUTHOR	YEAR	TITLE	JOURNAL	PLACE PUBLISHED	PUBLISHER	VOLUME	Column1	ISSUE	PAGES	Column2	Column3	Column4	Column5	DATE	ARTICLE TYPE	Column8	Column9	Column10	ISSN	Column12	Column13	Column14	Column15	Column16	Column17	Column18	Column19	Column20	Column21	CUSTOM 8	ACCESSION NUMBER	Column24	LABEL	KEYWORD	ABSTRACT	NOTES	Column26	URL	Column28	AUTHOR ADDRESS	Column30	CAPTION	ACCESS DATE	Column33	TRANSLATED TITLE	DATABASE	DATABASE PROVIDER	LANGUAGE
J. J. D. Aardoom, A. E.; Spinhoven, P.; van-Ginkel, J. R.; de-Rooij, M.; van-Furth, E. F.	2016	Web-Based Fully Automated Self-Help With Different Levels of Therapist Support for Individuals With Eating Disorder Symptoms: A Randomized Controlled Trial	Journal of Medical Internet Research			18		6	e159					2017-06-01	Randomized Controlled Trial		Web-Based Fully Automated Self-Help With Different Levels of Therapist Support for Individuals With Eating Disorder Symptoms: A Randomized Controlled Trial	J Med Internet Res	1438-8871											RCT	27317358		Feadback	Adult-//-Feeding and Eating Disorders/px [Psychology]-//-*Feeding and Eating Disorders/th [Therapy]-//-Female-//-*Health Behavior-//-Humans-//-*Internet-//-Male-//-Middle Aged-//-Quality of Life-//-Self-Help Groups-//-Surveys and Questionnaires-//-*Telemedicine/mt [Methods]	BACKGROUND: Despite the disabling nature of eating disorders (EDs), many individuals with ED symptoms do not receive appropriate mental health care. Internet-based interventions have potential to reduce the unmet needs by providing easily accessible health care services.-//-OBJECTIVE: This study aimed to investigate the effectiveness of an Internet-based intervention for individuals with ED sympt…	included		https://www.ncbi.nlm.nih.gov/pubmed/27317358		Aardoom, Jiska J. Rivierduinen Eating Disorders Ursula, Leiden, Netherlands. j.aardoom@rivierduinen.nl.		AR	PSY SERV SERVOTH TECH PE NORM PSYCHOTH		EDS	MEDLINE	Ovid Technologies	English
R. E. R. Aaron, K. L.; Ceballos, N.	2011	Arts-based interventions to reduce anxiety levels among college students	Arts & Health: An International Journal of Research, Policy and Practice			3		1	27-38					Mar			Arts-based interventions to reduce anxiety levels among college students													RCT	2014-22506-004		Group and individual art intervention-//-Control group soduko/ puzzles	anxiety, arts intervention, college, creativity, stress-//-*Anxiety-//-*College Students-//-*Creativity-//-*School Based Intervention-//-Arts-//-Curriculum & Programs & Teaching Methods [3530]	The current study examined the therapeutic utility of creative endeavors for the reduction of anxiety among undergraduate college students enrolled in a public university in the United States. Students were randomly assigned to participate in one of three conditions: an individual art project (n = 30), a group art project (n = 30), or a non-art control project (n = 30). An overall within-subjects…	INCLUDE		https://www.ncbi.nlm.nih.gov/pubmed/23246209		Ceballos, Natalie Ann: nc18@txstate.edu		UP	CAM CREATIVE		ANX	PsycINFO	Ovid Technologies
S. E. Aaronson, A.; Heart, K.; Holbert, R.; Schrodt, R.; Strawn, J.; Verdoliva, S.; Croarkin, P.	2020	A multicenter randomized, sham-controlled trial of transcranial magnetic stimulation as monotherapy in depressed adolescents [conference abstract]	Biological Psychiatry			87 (9 Supplement)			S243					2022-05-01	Conference Abstract		A multicenter randomized, sham-controlled trial of transcranial magnetic stimulation as monotherapy in depressed adolescents [conference abstract]		0006-3223-//-1873-2402											RCT	2005756959			adolescent-//-adolescent depression-//-adult-//-child-//-conference abstract-//-controlled study-//-demography-//-double blind procedure-//-female-//-Hamilton Depression Rating Scale-//-human-//-major clinical study-//-major depression-//-male-//-monotherapy-//-multicenter study-//-outcome assessment-//-placebo effect-//-randomized controlled trial-//-school child-//-sham procedure-//-shame-//-tr…	Background: Adolescent depression is a growing challenge nationwide with high morbidity and suicidality. We highlight results of the first multicenter double blinded active vs sham trial of TMS to treat adolescents with major depressive disorder (MDD). Method(s): 103 subjects aged 12-21 were included in the intent to treat population. Subjects were randomly assigned in a 1:1 ratio to receive eith…	code		http://dx.doi.org/10.1016/j.biopsych.2020.02.630		(Aaronson) Sheppard Pratt Health System (Elmaadawi) Indiana University School of Medicine (Heart) Neuronetics, Inc. (Holbert) University of Florida College of Medicine (Schrodt) University of Louisville School of Medicine (Strawn) University of Cincinnati (Verdoliva) NAMSA, Inc. (Croarkin) Mayo Clinic		DE	BIO TMS		DD	Embase	Ovid Technologies	English
S. F. M.-S. Ab-Ghaffar, S.; Ibrahim, N.; Awang, H.; Gyanchand-Rampal, L. R.	2019	Effect of a school-based anxiety prevention program among primary school children	International Journal of Environmental Research & Public Health			16		24	5					12 05	Randomized Controlled Trial-//-Research Support, Non-U.S. Gov't		Effect of a school-based anxiety prevention program among primary school children	Int J Environ Res Public Health	1660-4601											RCT	31817328		the intended intervention was developed based on information—motivation—behavioral skills (IMB) model	Adaptation, Psychological-//-*Anxiety/pc [Prevention & Control]-//-Child-//-Female-//-Humans-//-Male-//-*School Health Services/og [Organization & Administration]-//-Self Concept-//-Single-Blind Method	Anxiety is one of the most common mental health disorders in childhood, and children with anxiety have an increased risk of psychiatric disorders during adulthood. This study aimed to evaluate the effectiveness of a school-based anxiety prevention program for reducing anxiety among primary school students relative to a school-as-usual control group. Secondary to this, the current study aimed to e…	Included		https://www.ncbi.nlm.nih.gov/pmc/articles/PMC6950005/		Ab Ghaffar, Siti Fatimah. Faculty of Hospitality, Tourism and Wellness, City Campus, Pengkalan Chepa, Locked Bag 36, Kota Bharu 16100, Kelantan, Malaysia.-//-Ab Ghaffar, Siti Fatimah. Department of Community Health, Faculty of Medicine and Health Sciences, Universiti Putra Malaysia, Serdang Selangor 43300, Malaysia.-//-Mohd Sidik, Sherina. Department of Psychiartry, Faculty of Medicine and Health…		UP	PSY PSYCHOTH		ANX	MEDLINE	Ovid Technologies	English
L. B. Abascal, Jennifer Bruning; Winzelberg, Andrew J.; Dev, Parvati; Taylor, C.	2004	Combining universal and targeted prevention for school-based eating disorder programs	International Journal of Eating Disorders			35		1	2022-09-01					Jan			Combining universal and targeted prevention for school-based eating disorder programs		0276-3478; 1098-108X			-								CCT	Peer Reviewed Journal: 2004-10077-001		Student bodies program; internet delivered self help	*At Risk Populations; *Eating Disorders; *Online Therapy; *Prevention; High School Students; Human Females; Health & Mental Health Services [3370].; Human. Female. Adolescence (13-17 yrs); us.	This study examined a step toward providing a universal prevention program to all students while targeting those at risk. Seventy-eight 10th-grade female students were provided an on-line eating disorder prevention program and randomized to participate in (1) a higher risk and higher motivated group, (2) a lower risk or lower motivated group, or (3) a combined group. The students in the first gro…	References; Journal; Peer Reviewed Journal; Presented at the aforementioned meeting, and at the Academy for Eating Disorders 2002 International Conference on Eating Disorders, Boston, April 2002		http://dx.doi.org/10.1002/eat.10234		Barr; Taylor, C. Barr: btaylor@stanford.edu; Taylor, C. Barr: Department of Psychiatry, Stanford University School of Medicine, Stanford, CA, US, 94305-5722, btaylor@stanford.edu		UP AR	PSY SERV SELFH TECH		EDS			English
F. S. Abbasi, K.; Tajikzadeh, F.	2018	Comparison of the effectiveness of cognitive behavioral therapy and neurofeedback: Reducing anxiety symptoms	Archives of Neuroscience			5 (3) (no pagination)		e62341						July			Comparison of the effectiveness of cognitive behavioral therapy and neurofeedback: Reducing anxiety symptoms		2322-3944-//-2322-5769											RCT	623441531			Cognitive behavioral therapy-//-Neurofeedback-//-Patients-//-Social anxiety-//-adult-//-article-//-clinical article-//-dsm-5-//-electroencephalography-//-female-//-gender-//-human-//-mental disease assessment-//-Millon Clinical Multiaxial Inventory-//-pilot study-//-questionnaire-//-social phobia-//-Libowitz social anxiety questionnaire	Objectives: The current study aimed at investigating the effect of neurofeedback (NF) therapy and cognitive-behavioral therapy (CBT) on reduction of anxiety symptoms in females with social anxiety disorders. Method(s): The current pseudo-experimental study with pretest-posttest design and a control group was conducted on a population of patients with social anxiety disorder referring to a psychol…	Included		https://pubmed.ncbi.nlm.nih.gov/25092955/		(Abbasi, Tajikzadeh) Faculty of Psychology & Education Sciences, Shiraz University of Medical Scienses, Shiraz, Iran, Islamic Republic of (Shariati) Faculty of Psychology & Education Sciences, University of Kurdistan, Kurdistan, Iran, Islamic Republic of-//-F. Abbasi, Faculty of Psychology & Education Sciences, Shiraz University of Medical Scienses, Shiraz, Iran, Islamic Republic of. E-mail: fabb…		DE	PSY CBT FB		SOP	Embase	Ovid Technologies	English
A. A. R. Abbass, S.; Leichsenring, F.; Refseth, J. S.; Midgley, N.	2013	Psychodynamic psychotherapy for children and adolescents: A meta-analysis of short-term psychodynamic models	Journal of the American Academy of Child & Adolescent Psychiatry			52		8	863-875								Psychodynamic psychotherapy for children and adolescents: A meta-analysis of short-term psychodynamic models		0890-8567-//-1527-5418											SR			Psychodynamically based brief psychotherapy	anorexia nervosa-//-anxiety disorder-//-article-//-borderline state-//-child psychiatry-//-clinical effectiveness-//-depression-//-effect size-//-follow up-//-human-//-mental patient-//-meta analysis-//-outcome assessment-//-priority journal-//-psychodynamics-//-randomized controlled trial (topic)-//-remission-//-risk assessment-//-sensitivity analysis-//-systematic review (topic)	Objective Psychodynamically based brief psychotherapy is frequently used in clinical practice for a range of common mental disorders in children and adolescents. To our knowledge, there have been no meta-analyses to evaluate the effectiveness of these therapies. Method After a broad search, we meta-analyzed controlled outcome studies of short-term psychodynamic psychotherapies (STPP, 40 or fewer …	INCLUDE		http://www.ncbi.nlm.nih.gov/pubmed/?term=Psychodynamic+psychotherapy+for+children+and+adolescents%3A+A+meta-analysis+of+short-term+psychodynamic+models		A.A. Abbass, Department of Psychiatry, Dalhousie University, Halifax, NS B3H 2E2, Canada		DE	PSY PD		ANX DD
S. K. Abdollahpour, A.; Motaghi, Z.; Keramat, A.; Mousavi, S. A.	2019	Effect of Brief Cognitive Behavioral Counseling and Debriefing on the Prevention of Post-traumatic Stress Disorder in Traumatic Birth: A Randomized Clinical Trial	Community Mental Health Journal.			55		7	1173-1178								Effect of Brief Cognitive Behavioral Counseling and Debriefing on the Prevention of Post-traumatic Stress Disorder in Traumatic Birth: A Randomized Clinical Trial		1573-2789											RCT	628209917			Brief cognitive behavioral counseling-//-Debriefing-//-ptsd-//-Traumatic birth-//-adult-//-article-//-birth injury-//-childbirth-//-controlled study-//-counseling-//-female-//-human-//-mother-//-posttraumatic stress disorder-//-prevention-//-questionnaire-//-randomized controlled trial	OBJECTIVE: Planning to promote the health of mothers in postpartum is important in all countries. This study aimed to determine the effectiveness of two counseling method on prevention of post-traumatic stress after childbirth. METHOD(S): In this clinical trial, 193 of mothers who had experienced a traumatic birth were randomly assigned to three groups. Participants were assessed using IES_R ques…	coded		https://pubmed.ncbi.nlm.nih.gov/31177482/		(Abdollahpour) Midwifery Counseling, Department of Midwifery, School of Nursing and Midwifery, Torbat Heydariyeh University of Medical Sciences, Torbat Heydariyeh, Iran, Islamic Republic of (Khosravi, Keramat) Center for Health Related Social and Behavioral Sciences Research, Shahroud University of Medical Sciences, Shahroud, Iran, Islamic Republic of (Motaghi) School of Nursing and Midwifery, Sh…		AR	PSY CBT DB		PTSD	Embase	Ovid Technologies	English
K. H. Aboalshamat, X. Y.; Strodl, E.	2015	The impact of a self-development coaching programme on medical and dental students' psychological health and academic performance: a randomised controlled trial	BMC Medical Education			15			134					2019-08-01	Randomized Controlled Trial-//-Research Support, Non-U.S. Gov't		The impact of a self-development coaching programme on medical and dental students' psychological health and academic performance: a randomised controlled trial	BMC Med Educ	1472-6920											RCT	26286331		self-development coaching-//-programme titled “How to Be an Ultra Super Student”	*Adaptation, Psychological-//-Analysis of Variance-//-Anxiety/et [Etiology]-//-Anxiety/px [Psychology]-//-Anxiety/th [Therapy]-//-Counseling-//-Depression/et [Etiology]-//-Depression/px [Psychology]-//-Depression/th [Therapy]-//-Female-//-Humans-//-Male-//-*Mental Health-//-Saudi Arabia-//-Self Efficacy-//-Stress, Psychological/et [Etiology]-//-*Stress, Psychological/px [Psychology]-//-Stress, Ps…	BACKGROUND: Psychological distress is well-documented worldwide among medical and dental students. Few studies have assessed the impact of self-development coaching programs on the students' psychological health. The aim of the study was to evaluate the effect of a self-development coaching programme on the psychological health and academic performance of preclinical medical and dental students a…	code		https://www.ncbi.nlm.nih.gov/pubmed/26286331		Aboalshamat, Khalid. Community Dentistry, Faculty of Dentistry, Umm Al-Qura University, Makkah, Saudi Arabia. dr.khalid.sh@hotmail.com.-//-Aboalshamat, Khalid. School of Public Health and Social Work, Queensland University of Technology, Brisbane, Australia. dr.khalid.sh@hotmail.com.-//-Hou, Xiang-Yu. School of Public Health and Social Work, Queensland University of Technology, Brisbane, Australi…		AR	PSY PSYCHOTH		ANX	MEDLINE	Ovid Technologies	English
D. A. B. Abood, David R.	2000	Health education prevention for eating disorders among college female athletes	American Journal of Health Behavior			24		3	209-219					May-Jun			Health education prevention for eating disorders among college female athletes		1087-3244			-								RCT	Peer Reviewed Journal: 2000-15666-003			*Eating Disorders; *Health Attitudes; *Health Education; *Health Promotion; At Risk Populations; Athletes; Promotion & Maintenance of Health & Wellness [3365].; Human. Female. Adulthood (18 yrs & older). Young Adulthood (18-29 yrs)	Examined risk factors for eating disorders among 70 female college athletes. Athletes in 7 major university sports were randomly assigned to either an 8-wk health education intervention or a comparison group. Results show that intervention Ss scored lower on drive for thinness and body dissatisfaction; comparison group was lower on self-esteem and nutrition knowledge. Regression analyses reveal t…		*	http://www.ingentaconnect.com/content/png/ajhb/2000/00000024/00000003/art00006				AR	PSY CAM DIET PE		EDS			English
E. Aboujaoude	2017	Three decades of telemedicine in obsessive-compulsive disorder: A review across platforms	Journal of Obsessive-Compulsive and Related Disorders			14			65-70					July	Review		Three decades of telemedicine in obsessive-compulsive disorder: A review across platforms		2211-3649-//-2211-3657											SR	616715864			cognitive behavioral therapy-//-cognitive bias-//-habituation-//-health care access-//-health care cost-//-human-//-Internet-//-obsessive compulsive disorder/th [Therapy]-//-priority journal-//-psychopharmacology-//-psychotherapist-//-review-//-telemedicine-//-therapy effect-//-virtual reality exposure therapy-//-Yale Brown Obsessive Compulsive Scale	Background The use of telemedicine in obsessive-compulsive disorder (OCD) represents some of the earliest technology-enabled interventions in mental health. A review of telemedicine efficacy data in OCD provides a window into the telemental revolution and informs us on the best-supported technology tools in OCD treatment. Methods A PubMed database search of efficacy studies was conducted across t…			http://dx.doi.org/10.1016/j.jocrd.2017.06.003		(Aboujaoude) OCD Clinic, Stanford University School of Medicine, Department of Psychiatry and Behavioral Sciences, 401 Quarry Rd., Room 2301, Stanford, CA 94305, United States		DE	SERV TECH		OCD	Embase	Ovid Technologies	English
M. B. J. Aboutanos, A; Cohen, R.; Foster, R. L.; Goodman, K.; Halfond, R. W.; Poindexter, R.; et-al	2011	Brief violence interventions with community case management services are effective for high-risk trauma patients	Journal of Trauma - Injury, Infection & Critical Care			71		1	228-237								Brief violence interventions with community case management services are effective for high-risk trauma patients		0022-5282-//-1529-8809											CCT			Brief Violence Intervention (combines motivational interview, psychoeducation, CBT), Community Case Management (includes vocational/health/conflict resolution/housing assistance/substance abuse services/mental health services)	adolescent-//-adult-//-alcohol consumption-//-article-//-automutilation-//-case management-//-child-//-cohort analysis-//-controlled study-//-demography-//-education-//-emergency health service-//-employment-//-female-//-health care utilization-//-high risk patient-//-hospital admission-//-hospital discharge-//-hospital patient-//-housing-//-human-//-major clinical study-//-male-//-mental health-…	BACKGROUND: Currently there are few data that brief violence intervention (BVI) and community case management services (CCMS) are effective for trauma patients admitted for interpersonal violence in terms of recidivism, service utilization, or alcohol abuse. The objective of this study is to assess outcomes for a cohort of young trauma patients in a prospective, randomized trial comparing BVI wit…			http://www.ncbi.nlm.nih.gov/pubmed/?term=Brief+violence+interventions+with+community+case+management+services+are+effective+for+high-risk+trauma+patients		Aboutanos, M.B., Division of Trauma and Critical Care, Department of Surgery, Virginia Commonwealth University Medical Center, Richmond, VA 23298, United States		AR	PSY SERV MI PE CBT CM		SUBSTANCE
J. S. W. Abramowitz, Stephen P.; Deacon, Brett J.	2005	The effectiveness of treatment for pediatric obsessive-compulsive disorder: A meta-analysis	Behavior Therapy			36		1	55-63					Win			The effectiveness of treatment for pediatric obsessive-compulsive disorder: A meta-analysis		0005-7894			MULTI>PSY BIO								SR	Peer Reviewed Journal: 2005-05458-006			*Cognitive Behavior Therapy-//-*Obsessive Compulsive Disorder-//-*Pediatrics-//-*Treatment Effectiveness Evaluation-//-*Treatment Outcomes-//-Client Characteristics-//-Cognitive Therapy [3311].-//-Human. Male. Female. Adolescence (13-17 yrs)	The last decade has seen a noticeable increase in the number of treatment outcome studies for pediatric obsessive-compulsive disorder (OCD). The present article describes a meta-analysis of this literature with the aim of quantifying treatment effects and examining the extent to which various patient or treatment variables are related to outcome. Results showed that pharmacotherapy with serotoner…	References-//-Journal-//-Peer Reviewed Journal		http://www.sciencedirect.com/science/article/pii/S0005789405800541		Abramowitz, Jonathan S.: abramowitz.jonathan@mayo.edu-//-Abramowitz, Jonathan S.: Mayo Clinic, 200 First St. SW, Rochester, MN, US, 55905, abramowitz.jonathan@mayo.edu		DE	PSY BIO		OCD			English
Z. C. Abuwalla, M. D.; Burke, B.; Tannenbaum, V.; Patel, S.; Mitacek, R.; Gladstone, T.; Van-Voorhees, B.	2018	Long-term telemental health prevention interventions for youth: A rapid review	Internet Interventions			11			20-29					March	Review		Long-term telemental health prevention interventions for youth: A rapid review		2214-7829											SR	619470884			Anxiety-//-Depression-//-Mental health-//-Mood-//-Rapid review-//-Technology-//-Youth-//-anxiety disorder-//-clinical effectiveness-//-cognitive behavioral therapy-//-community care-//-demography-//-economic aspect-//-evaluation and follow up-//-external validity-//-generalized anxiety disorder-//-health care delivery-//-health care personnel-//-health care planning-//-Hospital Anxiety and Depres…	Introduction This rapid review identifies and summarizes the effectiveness of preventative telemental health interventions. It investigates studies conducted between 2010 and 2016 that improve mood and anxiety with long-term follow-up. Methods A literature search of three major databases was performed by four reviewers. After citation tracing, 3604 studies were discovered, and twenty of these met…	CHECK INCLUSION CRITERIA OF THE STUDY -//-include		https://www.ncbi.nlm.nih.gov/pubmed/30135756		(Abuwalla, Tannenbaum, Patel, Mitacek, Van Voorhees) Department of Pediatrics, University of Illinois at Chicago, Chicago, IL, United States (Clark) Library of the Health Sciences, Department of Medical Education, University of Illinois at Chicago, Chicago, IL, United States (Clark) College of Medicine, Department of Medical Education, University of Illinois at Chicago, Chicago, IL, United States…		UP AR	PSY SERV CBT ABM SKT TECH		DD ANX OCD PTSD	Embase	Ovid Technologies	English
S. F. V. Acuff, A. T.; Dennhardt, A. A.; Borsari, B.; Martens, M. P.; Murphy, J. G.	2019	Two-session brief motivational interventions are associated with reductions in alcohol-induced blackouts among heavy drinking college students [conference abstract]	Alcoholism: Clinical and Experimental Research			43 (Supplement 1)			75A					June	Conference Abstract		Two-session brief motivational interventions are associated with reductions in alcohol-induced blackouts among heavy drinking college students [conference abstract]		1530-0277											RCT	628240036		BASICS; secondary (additional outcome, "blackout") publication; original trial Murphy et al (2019) http://dx.doi.org/10.1037/ccp0000412	adult-//-alcohol consumption-//-anterograde amnesia-//-binge drinking-//-college student-//-controlled study-//-female-//-follow up-//-hangover-//-human-//-major clinical study-//-male-//-maturation-//-questionnaire-//-randomized controlled trial-//-relaxation training-//-young adult-//-alcohol-//-conference abstract	Alcohol-induced blackouts are a form of anterograde amnesia that is achieved at high levels of alcohol consumption. Among college students, alcohol-induced blackouts are common (over 50% of student drinkers have experienced a blackout), and although memory formation is inhibited during alcohol-induced blackouts, those experiencing a blackout continue tomove about because ambulatory motor movement…	coded		http://dx.doi.org/10.1111/acer.14059		(Acuff, Voss, Dennhardt, Borsari, Martens, Murphy) University of Memphis, Department of Psychology, Memphis, TN 38152, United States-//-S.F. Acuff, University of Memphis, Department of Psychology, Memphis, TN 38152, United States		AR	PSY CAM RELAX MI NORM FB		ALCOHOL	Embase	Ovid Technologies	English
S. F. V. Acuff, A. T.; Dennhardt, A. A.; Borsari, B.; Martens, M. P.; Murphy, J. G.	2019	Brief Motivational Interventions Are Associated with Reductions in Alcohol-Induced Blackouts Among Heavy Drinking College Students	Alcoholism: Clinical and Experimental Research			43		5	988-996					May			Brief Motivational Interventions Are Associated with Reductions in Alcohol-Induced Blackouts Among Heavy Drinking College Students		0145-6008-//-1530-0277											RCT	627275307			Alcohol-Induced Blackouts-//-Brief Motivational Interventions-//-College Students-//-adult-//-alcoholism-//-anterograde amnesia/th [Therapy]-//-article-//-clinical outcome-//-college drinking-//-controlled study-//-experience-//-feedback system-//-female-//-follow up-//-human-//-major clinical study-//-male-//-motivation-//-priority journal-//-randomized controlled trial-//-relaxation training-//…	Background: Alcohol-induced blackouts, a form of anterograde amnesia that restricts the encoding of short-term memories into long-term ones, are among the most severe alcohol-related consequences. College students are at high risk of experiencing alcohol-induced blackouts, and there is a need to determine whether alcohol interventions can effectively reduce blackouts in this population. The curre…	coded: secondary study combing 3 exisiting RCTs, new outcome is "blackout"		https://pubmed.ncbi.nlm.nih.gov/30973651/		(Acuff, Voss, Dennhardt, Murphy) Department of Psychology, University of Memphis, Memphis, TN, United States (Borsari) Mental Health Service (116B) San Francisco VA Health Care System, San Francisco, CA, United States (Borsari) Department of Psychiatry, University of California - San Francisco, San Francisco, CA, United States (Martens) Department of Educational, School, and Counseling Psychology…		AR	PSY MI FB NORM		ALCOHOL	Embase	Ovid Technologies	English
L. R. Adametz, F.; Strauss, B.; Walther, M.; Wick, K.; Berger, U.	2017	Long-term effectiveness of a school-based primary prevention program for anorexia nervosa: A 7-to 8-year follow-up	Eating Behaviors			25			42-50					Apr	Empirical Study; Followup Study; Quantitative Study		Long-term effectiveness of a school-based primary prevention program for anorexia nervosa: A 7-to 8-year follow-up		1471-0153-//-1873-7358											CCT	2016-27281-001		PriMa	Disordered eating, Body self-esteem, Primary prevention, Universal, Eating disorders-//-*Anorexia Nervosa-//-*Body Image-//-*Prevention-//-*School Based Intervention-//-*Treatment Effectiveness Evaluation-//-Health Promotion-//-Educational Psychology [3500]-//-Promotion & Maintenance of Health & Wellness [3365]-//-Adolescent-//-Anorexia Nervosa-//-Body Image-//-Child-//-Female-//-Follow-Up Studie…	Purpose: This is the first study to evaluate the long-term effectiveness of a school-based prevention program in Germany. The aim is to determine the long-term effects of the primary prevention program PriMa (Primary prevention of anorexia nervosa in preadolescent girls) on disordered eating and body self-esteem from childhood to young adulthood. Methods: PriMa was conducted and successfully eval…	INCLUDED		https://www.ncbi.nlm.nih.gov/pubmed/27260298		Adametz, Luise: luise.adametz@med.uni-jena.de; Richter, Felicitas: felicitas.richter@med.uni-jena.de; Strauss, Bernhard: bernhard.strauss@med.uni-jena.de; Walther, Mario: mario.walther@eah-jena.de; Wick, Katharina: katharina.wick@med.uni-jena.de; Berger, Uwe: uwe.berger@med.uni-jena.de-//-Adametz, Luise: Jena University Hospital, Institute of Psychosocial Medicine and Psychotherapy, Stoystr. 3, J…		UP AR	PSY CDT		AN	PsycINFO	Ovid Technologies	English
Z. K. Adams, J.; Lerner, M.; Bai, Y.; Copeland, W. E.; Rettew, J.; Hudziak, J. J.; Brewer, J.	2019	2.56 Unwinding anxiety: Using technology to promote mental health in college students [conference abstract]	Journal of the American Academy of Child and Adolescent Psychiatry			58 (10 Supplement)			S189					October	Conference Abstract		2.56 Unwinding anxiety: Using technology to promote mental health in college students [conference abstract]		0890-8567-//-1527-5418											CCT	2003280043		Unwinding anxiety	adult-//-anxiety-//-college student-//-controlled study-//-female-//-health promotion-//-human-//-human tissue-//-major clinical study-//-male-//-mental health-//-open study-//-self report-//-spring-//-stress-//-conference abstract	Objectives: Unwinding Anxiety (UA) is a self-directed anxiety-reducing program delivered via interactive modules in a digital application. The primary objective of this research is to conduct an open trial of the UA program in a college student population. Method(s): The UA app was offered to college students participating in a longitudinal health promotion study during the spring 2019 semester. …	Included		http://dx.doi.org/10.1016/j.jaac.2019.08.148		(Adams) University of Vermont		UP	PSY SERV SELFH TECH		ANX	Embase	Ovid Technologies	English
J. L. Adamson, J.; Murin, M.; Tchanturia, K.	2018	Effectiveness of emotional skills training for patients with anorexia nervosa with autistic symptoms in group and individual format	European Eating Disorders Review			26		4	367-375					July			Effectiveness of emotional skills training for patients with anorexia nervosa with autistic symptoms in group and individual format		1072-4133-//-1099-0968											CCT	621508209		Cognitive Remediation and emotional skills training (CREST)	alexithymia-//-anorexia nervosa-//-autism spectrum disorder-//-emotions-//-social anhedonia-//-adult-//-anhedonia-//-anorexia nervosa/su [Surgery]-//-article-//-autism-//-autism assessment-//-cognitive remediation therapy-//-comorbidity-//-controlled study-//-female-//-group therapy-//-human-//-major clinical study-//-motivation-//-psychotherapy-//-Toronto Alexithymia scale-//-Autism Spectrum Quo…	Objective: The aim of this study was to examine the effectiveness of CREST interventions in individual and group formats for adult anorexia nervosa. Furthermore, this study also aims to analyse whether patients with high levels of autistic symptoms respond differently. Methods: Participants' self-report measures were taken before and after individual and group interventions (N = 66 and N = 62, re…	code		https://www.ncbi.nlm.nih.gov/pubmed/29607561		(Adamson, Leppanen, Tchanturia) Division of Psychological Medicine, Institute of Psychiatry, Psychology and Neuroscience, King's College London, London, United Kingdom (Adamson, Tchanturia) Eating Disorders Unit, South London and Maudsley NHS Foundation Trust, United Kingdom (Tchanturia) Illia State University, Tbilisi, Georgia (Murin) Anna Freud National Centre for Children and Families, London,…		DE	PSY CRT SKT		AN	Embase	Ovid Technologies	English
J. D. Addington, D.; Piskulic, D.; Romanowska, S.; Townes, P.	2017	Interventions and cognitive outcomes in youth at risk of psychosis: A systematic review and meta-analysis [conference abstract]	Neuropsychopharmacology			43		Suppl 1	S591-S592					November			Interventions and cognitive outcomes in youth at risk of psychosis: A systematic review and meta-analysis [conference abstract]													SR	619900788		glycine		Background: In youth at clinical high risk (CHR) of psychosis cognitive deficits have been observed across multiple domains of cognition. Currently, there are no reviews evaluating the impact of treatments on cognition in those at CHR. Therefore, we conducted a systematic review and meta-analysis to examine the impact of treatments on cognition in youth at CHR of psychosis. Methods: The authors c…	in: conf abstract - code				(Addington, Devoe, Piskulic, Romanowska, Townes) University of Calgary, Calgary, Canada		AR	PSY BIO CRT SECONDGEN FIRSTGEN BIOLOTH		PS	Embase	Ovid Technologies
J. D. Addington, D.	2018	Meta-analytic review of treatment options for CHR youth [Conference abstract]	Early Intervention in Psychiatry			12 (Supplement 1)			10					October	Conference Abstract		Meta-analytic review of treatment options for CHR youth [Conference abstract]		1751-7893											SR	624269592			cognition-//-cognitive behavioral therapy-//-cognitive remediation therapy-//-family therapy-//-human-//-juvenile-//-meta analysis-//-negative syndrome-//-prevention-//-remission-//-social interaction-//-conference abstract	The main focus of psychological treatment for youth at clinical high risk (CHR) of psychosis has been to prevent transition to full-blown psychosis and less often attenuated psychotic symptoms. However, in addition to the attenuated psychotic symptoms, these young people often present with negative symptoms, as well as other comorbid disorders. They typically have cognitive difficulties that are …	INCLUDE		https://onlinelibrary.wiley.com/doi/full/10.1111/eip.12722		(Addington, Devoe) University of Calgary, Canada-//-J. Addington, University of Calgary, Canada		AR	PSY BIO		PS	Embase	Ovid Technologies	English
J. E. Addington, Irvin; Liu, Lu; French, Paul; Boydell, Katherine M.; Zipursky, Robert B.	2011	A randomized controlled trial of cognitive behavioral therapy for individuals at clinical high risk of psychosis	Schizophrenia Research	Netherlands		125		1	54-61					1			A randomized controlled trial of cognitive behavioral therapy for individuals at clinical high risk of psychosis													RCT	21074974				Background: Method: Results: Conclusions: There has been increasing interest in early detection during the prodromal phase of a psychotic disorder. To date a few treatment studies have been published with some promising results for both pharmacological treatments, using second generation antipsychotics, and psychological interventions, mainly cognitive behavioral therapy. The purpose of this stud…	1573-2509-//-Accession Number: 21074974. Language: English. Date Created: 20101224. Update Code: 20110110. Publication Type: Journal Article; Research Support, Non-U.S. Gov't. Journal ID: 8804207. Publication Model: Print-Electronic. Cited Medium: Internet. NLM ISO Abbr: Schizophr. Res. Subset: In-Process; IM. Date of Electronic Publication: 2010 Nov 12		http://www.ncbi.nlm.nih.gov/pubmed/21074974		Department of Psychiatry, University of Calgary, Alberta, Canada. jmadding@ucalgary.ca		AR	PSY CBT ST		PS
C. B. P. Adelman, K. E.; Bartley, C. A.; Bontempo, A.; Bloch, M. H.	2014	A meta-analysis of computerized cognitive-behavioral therapy for the treatment of DSM-5 anxiety disorders	Journal of Clinical Psychiatry			75		7	e695-e704								A meta-analysis of computerized cognitive-behavioral therapy for the treatment of DSM-5 anxiety disorders		0160-6689											SR				adult-//-anxiety-//-anxiety disorder-//-article-//-child-//-clinical effectiveness-//-cognitive therapy-//-computer assisted therapy-//-computerized cognitive behavioral therapy-//-controlled study-//-disease severity-//-DSM-5-//-follow up-//-hospital admission-//-human-//-longitudinal study-//-major clinical study-//-meta analysis-//-outcome assessment-//-posttraumatic stress disorder-//-priorit…	Objective: Access to qualified cognitive-behavioral therapy (CBT) remains a major barrier to improving clinical outcomes in anxiety disorders. The current meta-analysis examined the efficacy of computerized CBT (cCBT) for anxiety disorders and the durability of treatment gains during follow-up. Data Sources: We searched PubMed and references from included trials and previous meta-analyses in the …	INCLUDE		http://www.ncbi.nlm.nih.gov/pubmed/?term=A+meta-analysis+of+computerized+cognitive-behavioral+therapy+for+the+treatment+of+DSM-5+anxiety+disorders		M.H. Bloch, Child Study Center, Yale University School of Medicine, New Haven, CT 06520, United States		DE	SERV PSY CBT TECH		ANX
A. B. W. Adler, J.; McGurk, D.; Moss, A.; Bliese, P. D.	2015	Resilience training with soldiers during basic combat training: Randomisation by platoon	Applied psychology. Health & Well-being			7		1	85-107								Resilience training with soldiers during basic combat training: Randomisation by platoon		1758-0854											RCT			resilience training	adaptive behavior-//-adolescent-//-adult-//-aged-//-anxiety-//-controlled study-//-coping behavior-//-depression-//-female-//-group process-//-human-//-human relation-//-male-//-mental health-//-mental stress-//-middle aged-//-peer group-//-physiology-//-professional competence-//-psychology-//-randomized controlled trial-//-sleep disorder-//-soldier-//-standards-//-young adult	BACKGROUND: Resilience Training has the potential to mitigate mental health symptoms when provided during initial military training.-//-METHODS: The present study examined the impact of Resilience Training on US soldier well-being and attitudes during Basic Combat Training. Platoons were randomly assigned to Resilience Training or Military History provided during the first few days of Basic Comba…	code		https://www.ncbi.nlm.nih.gov/pubmed/25641899				AR	PSY PSYCHOTH		ANX
A. N.-D. Afshari, H. T.; Maracy, M. R.; Ahmady, M. K.; Amiri, S.	2014	The effective comparison between emotion-focused cognitive behavioral group therapy and cognitive behavioral group therapy in children with separation anxiety disorder	Journal of Research in Medical Sciences			19		3	221-227								The effective comparison between emotion-focused cognitive behavioral group therapy and cognitive behavioral group therapy in children with separation anxiety disorder		1735-7136-//-1735-1995											RCT			ECBT = Emotion-focused cognitive behavioral therapy	adolescent-//-anger-//-article-//-brain function-//-child-//-Children Emotion Management Scale-//-clinical article-//-clinical assessment-//-Cognitive Emotion Regulation Questionnaire-//-cognitive therapy-//-controlled study-//-emotionality-//-female-//-follow up-//-human-//-Kruskal Wallis test-//-male-//-assessment of humans-//-sadness-//-school child-//-Screen for Child Anxiety Related Emotiona…	Background: Emotion-focused cognitive behavioral therapy (ECBT) is a new form of CBT with emotion regulation components. Th is form of treatment is suggested to be employed to improve dysregulation of anxiety and other kind of emotions in anxious children. Th is study observed and compared the eff ectiveness of CBT and ECBT on anxiety symptoms; sadness and anger management; and cognitive emotion …	INCLUDE		http://www.ncbi.nlm.nih.gov/pubmed/?term=The+effective+comparison+between+emotion-focused+cognitive+behavioral+group+therapy+and+cognitive+behavioral+group+therapy+in+children+with+separation+anxiety+disorder		S. Amiri, Department of Psychology, University of Isfahan, Isfahan, Iran		DE	PSY CBT		ANX
R. T. Agabio, G.; Floris, F.; Mura, G.; Sancassiani, F.; Angermeyer, M. C.	2015	A systematic review of school-based alcohol and other drug prevention programs	Clinical Practice & Epidemiology in Mental Health			11			102-112								A systematic review of school-based alcohol and other drug prevention programs		1745-0179											SR				cannabis-//-adolescent behavior-//-alcohol abuse-//-alcohol consumption-//-alcohol intoxication-//-attitude to health-//-binge drinking-//-cannabis addiction-//-delinquency-//-drinking behavior-//-Europe-//-holistic care-//-human-//-Internet-//-meta analysis-//-motivational interviewing-//-program effectiveness-//-randomized controlled trial (topic)-//-review-//-school health education-//-school …	Background: Alcohol use in adolescents constitutes a major public health concern. Europe is the heaviest drinking region of the world. Several school-based alcohol prevention programs have been developed but it is not clear whether they are really effective. The present study was aimed at identifying the typology with the best evidence of effectiveness in European studies. Methods: A systematic s…	in code		https://www.ncbi.nlm.nih.gov/pmc/articles/PMC4378029/pdf/CPEMH-11-102.pdf		R. Agabio, Department of Biomedical Sciences, Section of Neuroscience and Clinical Pharmacology, University of Cagliari, Monserrato (CA), Italy		UP	PSY		ALCOHOL SUBSTANCE
R. A. Agam-Bitton, W. A.; Golan, M.	2018	Girls-only vs. mixed-gender groups in the delivery of a universal wellness programme among adolescents: A cluster-randomized controlled trial	PLoS ONE			13 (6) (no pagination)		e0198872						June			Girls-only vs. mixed-gender groups in the delivery of a universal wellness programme among adolescents: A cluster-randomized controlled trial		1932-6203											RCT	622630533		In Favour of Myself - multicomponent school-based universal prevention program, body image, media literacy, self-esteem	adolescent-//-advertising-//-article-//-body image-//-body weight-//-comparative study-//-controlled study-//-eating disorder-//-evaluation study-//-female-//-follow up-//-health care delivery-//-health program-//-human-//-Israel-//-literacy-//-preventive health service-//-program effectiveness-//-qualitative research-//-questionnaire-//-randomized controlled trial-//-risk factor-//-satisfaction-…	Background Investigation of the optimal setting for body image prevention programmes is important to maximize the outcomes of such programmes. Objectives We examined the preferred setting for a school-based wellness programme called "In Favour of Myself". Methods A total of 259 girls (mean 13.82+/-0.64 years) were divided into a girls-only intervention group, a mixed-gender intervention and a wai…	code		https://www.ncbi.nlm.nih.gov/pmc/articles/PMC6005464/		(Agam-Bitton, Ahmad, Golan) Department of Nutritional Sciences, Tel Hai College, Upper Galilee, Israel (Ahmad) Hebrew University-Hadassah Braun School of Public Health and Community Medicine, Jerusalem, Israel (Golan) Shahaf, Community Services for the Management of Weight-Related Problems, Tel Aviv, Israel-//-M. Golan, Department of Nutritional Sciences, Tel Hai College, Upper Galilee, Israel. E…		UP	PSY PSYCHOTH		EDS	Embase	Ovid Technologies	English
S. P. Aggarwal, G.	2018	Engaging families in the management of adolescent self-harm	Evidence-Based Mental Health			21		1	16-22					2	Research Support, Non-U.S. Gov't-//-Review		Engaging families in the management of adolescent self-harm	Evid Based Ment Health	1468-960X											SR	29311249		Family component	Adolescent-//-*Adolescent Behavior/px [Psychology]-//-*Family Therapy/mt [Methods]-//-Humans-//-*Outcome Assessment (Health Care)-//-*Psychotherapy, Brief/mt [Methods]-//-*Suicide/pc [Prevention & Control]	Adolescent self-harm is an emerging public health challenge. It is associated with later psychiatric and substance use disorders, unemployment and suicide. Family interventions have been effective in a range of adolescent mental health problems and for that reason were reviewed for their effectiveness in the management of adolescent self-harm. The search identified 10 randomised and 2 non-randomi…	Included		https://www.ncbi.nlm.nih.gov/pubmed/29311249/		Aggarwal, Shilpa. Deakin University, IMPACT Strategic Research Centre, School of Medicine, Geelong, Victoria, Australia.-//-Patton, George. Department of Pediatrics, Royal Children's Hospital, Melbourne, Victoria, Australia.-//-Patton, George. Melbourne School of Population and Global Health, University of Melbourne, Melbourne, Victoria, Australia.		DE	PSY PSYCHOTH FT		SU	MEDLINE	Ovid Technologies	English
O. S. Agid, L.; Arenovich, T.; Sajeev, G.; McDonald, K.; Foussias, G.; Fervaha, G.; Remington, G.	2013	Antipsychotic response in first-episode schizophrenia: Efficacy of high doses and switching	European Neuropsychopharmacology			23		9	1017-1022								Antipsychotic response in first-episode schizophrenia: Efficacy of high doses and switching		0924-977X-//-1873-7862											CCT				clozapine-//-olanzapine-//-risperidone-//-adolescent-//-adult-//-algorithm-//-article-//-controlled clinical trial-//-controlled study-//-disease course-//-dose response-//-drug dose comparison-//-drug dose regimen-//-drug dose titration-//-drug efficacy-//-drug megadose-//-drug substitution-//-female-//-first episode schizophrenia-//-human-//-low drug dose-//-major clinical study-//-male-//-ment…	Clinicians treating schizophrenia routinely employ high doses and/or antipsychotic switching to achieve response. However, little is actually known regarding the value of these interventions in early schizophrenia. Data were gathered from a treatment algorithm implemented in patients with first-episode schizophrenia that employs two antipsychotic trials at increasing doses before clozapine. Patie…	INCLUDE		http://www.ncbi.nlm.nih.gov/pubmed/?term=Antipsychotic+response+in+first-episode+schizophrenia%3A+Efficacy+of+high+doses+and+switching		Remington, G., Centre for Addiction and Mental Health (CAMH), Complex Mental Illness Program-Schizophrenia Division, M5T 1R8, Canada		FE	BIO FIRSTGEN SECONDGEN		PS
W. S. L. Agras, James; Brandt, Harry; Bryson, Susan W.; Dodge, Elizabeth; Halmi, Katherine A.; Jo, Booil; Johnson, Craig; Kaye, Walter; Wilfley, Denise; Woodside, Blake	2014	Comparison of 2 family therapies for adolescent anorexia nervosa: a randomized parallel trial	JAMA Psychiatry	United States	American Medical Association	71		11	1279-1286								Comparison of 2 family therapies for adolescent anorexia nervosa: a randomized parallel trial		2168-6238											RCT	25250660		Family-based therapy, systemic family therapy	Family Therapy*-//-Anorexia Nervosa/*therapy-//-Adolescent-//-Body Weight-//-Child-//-Female-//-Health Care Costs-//-Hospitalization-//-Humans-//-Male-//-Psychiatric Status Rating Scales-//-Remission Induction-//-Single-Blind Method-//-Treatment Outcome	Importance: Anorexia nervosa (AN) is a serious disorder with high rates of morbidity and mortality. Family-based treatment (FBT) is an evidence-based therapy for adolescent AN, but less than half of those who receive this approach recover. Hence, it is important to identify other approaches to prevent the development of the chronic form of AN for which there is no known evidence-based treatment.;…	Include		http://www.ncbi.nlm.nih.gov/pubmed/25250660		Department of Psychiatry and Behavioral Sciences, Stanford University, Stanford, California.-//-Sheppard Pratt Health System, Baltimore, Maryland.-//-Department of Psychological Medicine, University of Otago, Otago, New Zealand.-//-Department of Psychiatry, Weill Medical College, Cornell University, New York, New York.-//-Eating Recovery Center, Denver, Colorado.-//-Center for Eating Disorders, D…		DE	PSY FT		AN	mnh	EBSCOhost
V. I. O. J. Agyapong, M.; Ohinmaa, A.; Omeje, J.; Mrklas, K.; Suen, V. Y. M.; Dursun, S. M.; Greenshaw, A. J.	2017	Randomized controlled pilot trial of supportive text messages for patients with depression	BMC Psychiatry			17		1	286					2002-08-01	Randomized Controlled Trial		Randomized controlled pilot trial of supportive text messages for patients with depression	BMC Psychiatry	1471-244X											RCT	28768493		text message SMS supportive	Adolescent-//-Adult-//-*Counseling/mt [Methods]-//-*Depressive Disorder, Major/th [Therapy]-//-Female-//-Humans-//-Male-//-Middle Aged-//-Pilot Projects-//-Single-Blind Method-//-*Telemedicine/mt [Methods]-//-*Text Messaging-//-Treatment Outcome-//-Young Adult	BACKGROUND: Depression is projected to be the primary cause of disability worldwide by 2030. In a recent survey, the most commonly cited unmet need among 42.4% of depressed Albertans was the lack of sufficient, accessible, and affordable counselling. Our aim was to test the efficacy of a supportive text messaging mobile health intervention in improving treatment outcomes in depressed patients.-//…	code: has results by age group (under 25 grp)	review: non-CBT intervention	https://www.ncbi.nlm.nih.gov/pmc/articles/PMC5541655/		Agyapong, Vincent I O. Faculty of Health Sciences, Department of Psychiatry, University of Alberta, 1E1 Walter Mackenzie Health Sciences Centre (WMC), 8440 112 St NW, Edmonton, AB, T6G 2B7, Canada. agyapong@ualberta.ca.-//-Juhas, Michal. Faculty of Health Sciences, Department of Psychiatry, University of Alberta, 1E1 Walter Mackenzie Health Sciences Centre (WMC), 8440 112 St NW, Edmonton, AB, T6G…		DE	PSY SERV TECH ST		DD	MEDLINE	Ovid Technologies	English
J. H. Ahlen, T.; Tanner, L.; Tokay, Z.; Ghaderi, A.	2018	Prevention of Anxiety and Depression in Swedish School Children: a Cluster-Randomized Effectiveness Study	Prevention science : the official journal of the Society for Prevention Research			19		2	147-158					2022-02-01			Prevention of Anxiety and Depression in Swedish School Children: a Cluster-Randomized Effectiveness Study		1573-6695											RCT	625949365		Friends for Life (FFL) prevention program-//-school based intervention-//-primary school	Anxiety-//-Depression-//-School children-//-Universal prevention-//-child-//-cluster analysis-//-controlled study-//-depression/pc [Prevention]-//-female-//-human-//-male-//-prevention and control-//-randomized controlled trial-//-school-//-Sweden	Our study aimed at evaluating FRIENDS for Life, an intervention to prevent anxiety and depression in Swedish school children. A total of 695 children between the ages of 8 and 11 were recruited from 17 schools in Stockholm, Sweden, and cluster-randomized to either the intervention or control group. Teachers in the intervention group received a full day of training and administered FRIENDS for Lif…			https://www.ncbi.nlm.nih.gov/pubmed/28730396		(Ahlen, Hursti) Department of Psychology, Uppsala University, Box 1225, Uppsala 751 42, Sweden (Tanner, Tokay, Ghaderi) Department of Clinical Neuroscience, Karolinska Institutet, Stockholm, Sweden		UP	PSY CBT		ANX DD	Embase	Ovid Technologies	English
J. L. Ahlen, F.; Ghaderi, A.	2015	Universal prevention for anxiety and depressive symptoms in children: A meta-analysis of randomized and cluster-randomized trials	Journal of Primary Prevention			36		6	387-403					Dec	Meta Analysis		Universal prevention for anxiety and depressive symptoms in children: A meta-analysis of randomized and cluster-randomized trials		0278-095X-//-1573-6547											SR	2015-49276-001		Multicomponent school-based prevention programs eg. FRIENDS Penn Resiliency Program	Meta-analysis, Universal prevention, Anxiety, Depression, Children-//-*Anxiety-//-*Childhood Development-//-*Major Depression-//-*Primary Mental Health Prevention-//-*Symptoms-//-Psychological Disorders [3210]-//-Adolescent-//-Anxiety Disorders-//-Child-//-Community Mental Health Services-//-Databases, Bibliographic-//-Depressive Disorder-//-Humans-//-Outcome and Process Assessment (Health Care)-…	Although under-diagnosed, anxiety and depression are among the most prevalent psychiatric disorders in children and adolescents, leading to severe impairment, increased risk of future psychiatric problems, and a high economic burden to society. Universal prevention may be a potent way to address these widespread problems. There are several benefits to universal relative to targeted interventions …			http://dx.doi.org/10.1007/s10935-015-0405-4		Ahlen, Johan: johan.ahlen@psyk.uu.se-//-Ahlen, Johan: Department of Psychology, Uppsala University, Box 1225, Uppsala, Sweden, 751 42, johan.ahlen@psyk.uu.se-//-Ahlen, Johan: Department of Psychology, Uppsala University, Uppsala, Sweden-//-Lenhard, Fabian: Department of Clinical Neuroscience, Karolinska Institutet, Stockholm, Sweden-//-Ghaderi, Ata: Department of Clinical Neuroscience, Karolinska…		UP	PSY PSYCHOTH CBT		ANX	PsycINFO	Ovid Technologies	English
J. L. Ahlen, F.; Ghaderi, A.	2019	Long-Term Outcome of a Cluster-Randomized Universal Prevention Trial Targeting Anxiety and Depression in School Children	Behavior Therapy.			50		1	200-213						In Press		Long-Term Outcome of a Cluster-Randomized Universal Prevention Trial Targeting Anxiety and Depression in School Children		0005-7894-//-1878-1888											RCT	2000870102		FRIENDS for Life	anxiety-//-attrition-//-depression-//-long-term effect-//-universal prevention-//-article-//-child-//-external validity-//-female-//-follow up-//-human-//-major clinical study-//-male-//-mental health-//-prevention-//-randomized controlled trial-//-school child-//-Sweden	The present study concerns a 3-year follow-up of a universal prevention trial targeting anxiety and depressive symptoms in school children. In addition to evaluating the long-term effect of the prevention program, we also examined attrition and its effect on the outcome. High rates of attrition have commonly been observed in studies in the field. However, the role of attrition is not sufficiently…	INCLUDE		https://www.ncbi.nlm.nih.gov/pubmed/30661560		(Ahlen) Uppsala University, Sweden (Lenhard, Ghaderi) Karolinska Institutet, Sweden-//-J. Ahlen, Department of Psychology, Uppsala University, Box 1225, Uppsala 751 42, Sweden. E-mail: johan.ahlen@psyk.uu.se		UP	PSY CBT		DD	Embase	Ovid Technologies	English
A. L. Ahmad, B.; Sundelin-Wahlsten, V.	2007	EMDR treatment for children with PTSD: Results of a randomized controlled trial	Nordic Journal of Psychiatry			61		5	349-354								EMDR treatment for children with PTSD: Results of a randomized controlled trial		0803-9488											RCT	2007551658			Adolescent-//-Article-//-Behavior Therapy-//-Child-//-Child Psychiatry-//-Clinical Article-//-Clinical Assessment-//-Clinical Effectiveness-//-Clinical Trial-//-Controlled Clinical Trial-//-Controlled Study-//-Diagnostic and Statistical Manual of Mental Disorders-//-Female-//-Hospital Admission-//-Human-//-Male-//-Outcome Assessment-//-Posttraumatic Stress Disorder/di [Diagnosis]-//-Posttraumatic…	The objective of the study was to examine the efficacy of EMDR treatment for children with post-traumatic stress disorder (PTSD) compared with untreated children in a waiting list control group (WLC) participating in a randomized controlled superiority trial (RCT). Thirty-three 6-16-year-old children with a DSM-IV diagnosis of PTSD were randomly assigned to eight weekly EMDR sessions or the WLC g…	English		http://www.ncbi.nlm.nih.gov/pubmed/17990196		(Ahmad, Sundelin-Wahlsten) Child Center for Trauma and Exposure (Maskrosen), Department of Child and Adolescent Psychiatry, Uppsala University Hospital, Uppsala, Sweden.		DE	PSY EMDR		PTSD			English
A. S.-W. Ahmad, V.	2008	Applying EMDR on children with PTSD	European Child & Adolescent Psychiatry.			17		3	127-132					Apr 2008.			Applying EMDR on children with PTSD		1018-8827											RCT	2008222581			Adolescent-//-Age Distribution-//-Arousal-//-Article-//-Behavior Therapy-//-Child-//-Clinical Article-//-Clinical Protocol-//-Clinical Trial-//-Controlled Clinical Trial-//-Controlled Study-//-Developmental Stage-//-Female-//-Human-//-Male-//-Posttraumatic Stress Disorder/th [Therapy]-//-Psychological Rating Scale-//-Psychotrauma-//-Randomized Controlled Trial-//-Social Psychology-//-Treatment Ou…	Objective: To find out child-adjusted protocol for eye movement desensitization and reprocessing (EMDR). Method: Child-adjusted modification were made in the original adult-based protocol, and within-session measurements, when EMDR was used in a randomized controlled trial (RCT) on thirty-three 6-16-year-old children with post-traumatic stress disorder (PTSD). Results: EMDR was applicable after c…	English		http://www.ncbi.nlm.nih.gov/pubmed/17846813		(Ahmad, Sundelin-Wahlsten) Department of Child and Adolescent Psychiatry, Uppsala University Hospital, Uppsala 751 85, Sweden.		DE	PSY EMDR		PTSD			English
A. M. Ahmadi, M. S.; Haghdoost, A. A.; Mansor, S. M. S.	2017	Eclectic approach to anxiety disorders among rural children	Trends in Psychiatry and Psychotherapy			39		2	88-97					April-June			Eclectic approach to anxiety disorders among rural children		2237-6089											RCT	617284562		parent component; eclectic therapy (2 psychotherapies = CBT + art therapy)	Anxiety disorders-//-cbt-//-Children-//-Eclectic therapy-//-sdq-//-Spence children's anxiety scale-//-agoraphobia-//-anxiety disorder/th [Therapy]-//-article-//-child-//-cognitive behavioral therapy-//-controlled study-//-cross-sectional study-//-descriptive research-//-female-//-generalized anxiety disorder-//-human-//-intervention study-//-male-//-normal human-//-obsessive compulsive disorder-/…	Introduction: Anxiety disorders in primary school-aged children negatively affect their mental health and psychological development. Available non-medical treatments for these conditions are time-consuming and expensive. In this context, eclectic therapy is a therapeutic approach that incorporates some therapeutic techniques and philosophies to create the ideal treatment. In this study, eclectic …	in		https://www.ncbi.nlm.nih.gov/pubmed/28700038		(Ahmadi) Faculty of Nursing and Midwifery, Kerman University of Medical Sciences, Kerman, Iran, Islamic Republic of (Mustaffa) Department of Counseling, Faculty of Cognitive Sciences and Human Development, Universiti Malaysia Sarawak, Kota Samarahan, Sarawak, Malaysia (Haghdoost) Research Center for Modeling in Health, Institute for Futures Studies in Health, Kerman University of Medical Sciences…		AR	PSY SERV CAM SERVOTH CBT CREATIVE		ANX	Embase	Ovid Technologies	English
K. H. Ahmadi, M.; Ahmadizadeh, M.; Noohi, S.	2019	Effect of radiance-dimmer devices simulating natural sunlight rhythm on the plasma melatonin levels and anxiety and depression scores of the submarine personnel	Iranian Journal of Psychiatry			14		2	147-153								Effect of radiance-dimmer devices simulating natural sunlight rhythm on the plasma melatonin levels and anxiety and depression scores of the submarine personnel		1735-4587-//-2008-2215											CCT	628011504			Circadian rhythms-//-Light-//-Melatonin-//-Submarine-//-adult-//-Alzheimer disease-//-anxiety-//-article-//-Beck Depression Inventory-//-blood sampling-//-chronic fatigue syndrome-//-clinical article-//-controlled study-//-depression-//-epilepsy-//-fear conditioning test-//-heart failure-//-hepatitis-//-human-//-illumination-//-insulin dependent diabetes mellitus-//-male-//-mental health-//-Minne…	Objective: Not perceiving circadian shifts of sunlight due to living in enclosed environments may have deleterious effects on mental health and plasma parameters. This study aimed to determine the effect of dim regulation on the submarine personnel of Iranian Navy forces by radiating devices according to natural circadian sunlight shifts. Also, this study aimed to investigate the impact of mimick…			https://www.ncbi.nlm.nih.gov/pubmed/31440296		(Ahmadi, Hazrati, Ahmadizadeh, Noohi) Behavioral Sciences Research Center, Baqiyatallah University of Medical Sciences, Tehran, Iran, Islamic Republic of-//-K. Ahmadi, Behavioral Sciences Research Center, Baqiyatallah University of Medical Sciences, P.O. Box: 193955487, Tehran, Iran, Islamic Republic of. E-mail: kh_ahmady@yahoo.com		AR	CAM LIGHT		ANX DD	Embase	Ovid Technologies	English
M. C. Ahuir, A.; Minano, M. J.; Algora, M. J.; Estrada, F.; Sole, M. et al.	2018	Improvement in cognitive biases after group psychoeducation and metacognitive training in recent-onset psychosis: A randomized crossover clinical trial	Psychiatry Research			270			720-723					12	Comparative Study-//-Multicenter Study-//-Randomized Controlled Trial-//-Research Support, Non-U.S. Gov't		Improvement in cognitive biases after group psychoeducation and metacognitive training in recent-onset psychosis: A randomized crossover clinical trial	Psychiatry Res	1872-7123											RCT	30551315			Adolescent-//-Adult-//-Antipsychotic Agents/tu [Therapeutic Use]-//-*Cognitive Behavioral Therapy/mt [Methods]-//-Combined Modality Therapy-//-Cross-Over Studies-//-*Culture-//-Depressive Disorder/di [Diagnosis]-//-Depressive Disorder/px [Psychology]-//-Depressive Disorder/th [Therapy]-//-Female-//-Humans-//-Male-//-*Metacognition-//-*Patient Education as Topic/mt [Methods]-//-Pilot Projects-//-*…	Metacognitive training (MCT) improves cognitive biases in psychosis. We aimed to explore whether the effectiveness of the combination of psychoeducation and MCT group treatments on cognitive biases differed if the combination was started by psychoeducation or by MCT. Fourty-nine stable patients with a recent-onset psychosis were randomized to two different sequences: MCT+psychoeducation vs psycho…	INCLUDE		https://pubmed.ncbi.nlm.nih.gov//30551315/		Ahuir, Maribel. Department of Mental Health, Parc Tauli Hospital Universitari, Institut d'Investigacio Sanitaria Parc Tauli (I3PT), Universitat Autonoma de Barcelona (Department of Psychiatry and Forensic Medicine). CIBERSAM. Sabadell, Spain.-//-Cabezas, Angel. Hospital Universitari Institut Pere Mata, Institut d'Investigacio Sanitaria Pere Virgili (IISPV), Universitat Rovira i Virgili. CIBERSAM.…		DE	PSY PE CRT		PS	MEDLINE	Ovid Technologies	English
B. B. Ainsworth, H.; Garner, M.	2017	Testing the differential effects of acceptance and attention-based psychological interventions on intrusive thoughts and worry	Behaviour Research & Therapy			91			72-77					4	Research Support, Non-U.S. Gov't		Testing the differential effects of acceptance and attention-based psychological interventions on intrusive thoughts and worry	Behav Res Ther	1873-622X											RCT	28160721		Guided acceptance and attention-based interventions-//-Thought intrusions task	*Adaptation, Psychological-//-*Anxiety/px [Psychology]-//-*Attention-//-Female-//-Humans-//-Male-//-Relaxation/px [Psychology]-//-Thinking-//-Young Adult	BACKGROUND: Worry is a key component of anxiety and may be an effective target for therapeutic intervention. We compared two psychological processes (attention and acceptance) on the frequency of intrusive worrying thoughts in an experimental worry task.-//-METHOD: 77 participants were randomised across three groups and completed either a 10 min attention or acceptance-based psychological exercis…	DIAGNOSIS OF ANXIETY DISORDER -//--//-INCLUDE- UNIVERSAL PREVENTION		https://www.ncbi.nlm.nih.gov/pubmed/28160721		Ainsworth, B. Psychology. Faculty of Social, Human & Mathematical Sciences, University of Southampton, UK; Primary Care and Population Sciences, Faculty of Medicine, University of Southampton, UK. Electronic address: ben.ainsworth@southampton.ac.uk.-//-Bolderston, H. Research Centre for Behaviour Change, Department of Psychology, Bournemouth University, UK.-//-Garner, M. Psychology. Faculty of So…		UP	PSY CAM MEDI ACT ABM		ANX	MEDLINE	Ovid Technologies	English
B. K. Ajilchi, S.; Nejati, V.; Frederickson, J.	2018	Effects of intensive short-term dynamic psychotherapy on social cognition in major depression	Journal of Mental Health						2022-05-01					2022-05-23	In Press		Effects of intensive short-term dynamic psychotherapy on social cognition in major depression		0963-8237-//-1360-0567											RCT	622282116		ISTDT - Intensive short term dynamic psychotherapy. Patients are enabled to experience and tolerate painful affects associated with traumatic attachment experience	Depression-//-intensive short-term dynamic psychotherapy (ISTDP)-//-social cognition-//-adult-//-article-//-clinical article-//-controlled study-//-diagnosis-//-female-//-human-//-major depression-//-male-//-multivariate analysis of variance-//-parallel design-//-pretest posttest design-//-psychotherapy-//-randomized controlled trial	Background: Social cognition is commonly affected in psychiatric disorders and is a determinant of quality of life. However, there are few studies of treatment. Objective: To investigate the efficacy of intensive short-term dynamic psychotherapy on social cognition in major depression. Method: This study used a parallel group randomized control design to compare pre-test and post-test social cogn…	Included		https://www.ncbi.nlm.nih.gov/pubmed/29792087		(Ajilchi) Department of Psychology, Faculty of Human Science, Science and Research Branch, Islamic Azad University (IAU), Tehran, Iran (Kisely) Community Health and Epidemiology, Dalhousie University, Halifax, NS, Canada (Kisely) Rural and Southern Clinical Schools, University of Queensland, Woolloongabba, Australia (Nejati) Department of Psychology, Faculty of Human Science, Shahid Beheshti Univ…		DE	PSY PSYCHOTH		DD	Embase	Ovid Technologies	English
M. D. Akandere, B.	2011	The effect of dance over depression	Collegium Antropologicum			35		3	651-656								The effect of dance over depression		0350-6134											RCT			Dance and movement therapy	adult-//-article-//-clinical trial-//-controlled clinical trial-//-controlled study-//-depression-//-female-//-human-//-male-//-music therapy-//-randomized controlled trial	Dance and movement therapy are consisted of music, easy exercises and sensorial stimulus and provide drugless treatment for the depression on low rates. In this study, it has been aimed to examine the effect of dance over the depression. A total of 120 healthy male and female conservatory students ranged from 20 and 24 ages volunteered to participate in this study. They were divided randomly into…			http://www.ncbi.nlm.nih.gov/pubmed/?term=akandere+The+effect+of+dance+over+depression		Akandere, M., Selcuk University, School of Physical Education and Sport, Konya, Turkey		UP	CAM CREATIVE		DD
E. K. Akeman, N.; Clausen, A. N.; Cosgrove, K. T.; McDermott, T. J.; Cromer, L. D.; Paulus, M. P.; Yeh, H. W.; Aupperle, R. L.	2020	A pragmatic clinical trial examining the impact of a resilience program on college student mental health	Depression and Anxiety			37		3	202-213					2022-03-01			A pragmatic clinical trial examining the impact of a resilience program on college student mental health		1091-4269-//-1520-6394											CCT	2003543264		Resilience program. The four‐session resilience program included goal‐building, mindfulness, and resilience skills	anxiety-//-cognitive behavioral therapy-//-college students-//-depression-//-mindfulness-//-prevention-//-resilience-//-stress-//-article-//-college student-//-Connor Davidson resilience scale-//-controlled study-//-emotionality-//-human-//-major clinical study-//-mental health-//-outcome assessment-//-Perceived Stress Scale-//-pragmatic trial-//-public health problem-//-randomized controlled tri…	Background: One in three college students experience significant depression or anxiety interfering with daily functioning. Resilience programs that can be administered to all students offer an opportunity for addressing this public health problem. The current study objective was to assess the benefit of a brief, universal resilience program for first-year college students. Method(s): First-year s…	Included		https://pubmed.ncbi.nlm.nih.gov/31682327/		(Akeman, Kirlic, Cosgrove, McDermott, Paulus, Aupperle) Laureate Institute for Brain Research, Tulsa, OK, United States (Clausen) VA Mid-Atlantic Mental Illness Research, Education and Clinical Center, Durham, NC, United States (Clausen) Duke University Brain Imaging and Analysis Center, Durham, NC, United States (Cosgrove, McDermott, Cromer) Department of Psychology, University of Tulsa, Tulsa, …		UP	PSY PSYCHOTH MBI		ANX	Embase	Ovid Technologies	English
A. B. Akers, J.; Cossey, R.; Gainsford, P.; Griffin, M.; Micklewright, D.	2012	Visual color perception in green exercise: Positive effects on mood and perceived exertion	Environmental Science & Technology			46		16	8661-8666								Visual color perception in green exercise: Positive effects on mood and perceived exertion		0013-936X-//-1520-5851											RCT			Visual Colour Perception exercise physical activity	adult-//-article-//-cognition-//-color vision-//-confusion-//-cycling-//-depression-//-exercise-//-fatigue-//-human-//-human experiment-//-male-//-mood-//-mood disorder-//-named inventories, questionnaires and rating scales-//-normal human-//-Profile of Mood States-//-psychological well being-//-rating of perceived exertion scale-//-tension-//-vision	Positive effects of green exercise on physical and psychological wellbeing have been found, yet little is known about the underlying cognitive mechanisms responsible for such effects. The purpose of this visual sensation study was to establish the extent to which the color green, as a primitive visual feature of many natural environments, contributes to the green exercise effect. Fourteen partici…			http://pubs.acs.org/doi/abs/10.1021/es301685g		Micklewright, D., School of Biological Sciences, University of Essex, Colchester, Essex CO4 3SQ, United Kingdom		UP	CAM ACTIVITY CAMOTH		DD
J. H. Alaghband-Rad, M.	2009	A randomized controlled clinical trial of Citalopram versus Fluoxetine in children and adolescents with obsessive-compulsive disorder (OCD)	European Child & Adolescent Psychiatry			18		3	131-135								A randomized controlled clinical trial of Citalopram versus Fluoxetine in children and adolescents with obsessive-compulsive disorder (OCD)		1018-8827-//-1435-165X											RCT				citalopram-//-fluoxetine-//-adolescent-//-adult-//-article-//-child-//-clinical article-//-clinical trial-//-Clinician Global Impression Scale-//-controlled clinical trial-//-controlled study-//-Diagnostic Interview of Children and Adolescents-//-double blind procedure-//-drug efficacy-//-drug safety-//-female-//-headache-//-human-//-hypomania-//-insomnia-//-interview-//-male-//-obsessive compuls…	Objective: Several controlled trials have demonstrated the efficacy and safety of Fluoxetine in children and adolescents with Obsessive-Compulsive Disorder (OCD), but there is no controlled study on the effectiveness of Citalopram in this group. This report describes the use of Citalopram in comparison with Fluoxetine in childhood-onset OCD. Method: This study is a randomized, double blind, fixed…		II	http://www.ncbi.nlm.nih.gov/pubmed/19190958		Alaghband-Rad, J., Dalhousie University, Halifax, NS B3J 1B7, Canada		DE	BIO SSRI		OCD
A. S. Alavi, B.; Ghanizadeh, A.; Dehbozorgi, G.	2013	Effectiveness of cognitive-behavioral therapy in decreasing suicidal ideation and hopelessness of the adolescents with previous suicidal attempts	Iranian Journal of Pediatrics	Iran	Dept. of Pediatrics and Growth & Development Research Center, Tehran University of Medical Sciences	23		4	467-472								Effectiveness of cognitive-behavioral therapy in decreasing suicidal ideation and hopelessness of the adolescents with previous suicidal attempts		2008-2142											RCT	24427502			Adolescents-//-Cognitive-Behavioral Therapy-//-Depression-//-Hopelessness-//-Suicidal Idea-//-Suicide	Objective: To evaluate the effectiveness of a Cognitive-Behavioral therapy (CBT) for suicide prevention in decreasing suicidal ideation and hopelessness in a sample of depressed 12 to 18 year-old adolescents who had at least one previous suicidal attempt.; Methods: In a clinical trial, 30 depressed adolescents who attempted suicide in the recent 3 months were selected using simple sampling method…	INCLUDE		https://www.ncbi.nlm.nih.gov/pubmed/24427502		Department of Psychiatry, Research Center for Psychiatry and Behavioral Sciences, Hafez Hospital, Shiraz University of Medical Sciences, Shiraz, Iran.		DE	PSY CBT		SU CO DD	mnh	EBSCOhost
B. J. B. Albanese, B. W.; Raudales, A. M.; Capron, D. W.; Schmidt, N. B.	2019	Repeated Exposure to Perceptual Illusion Challenges Reduces Anxiety Sensitivity Cognitive Concerns: Evidence From a Randomized Clinical Trial	Behavior Therapy.			56			1173-1184								Repeated Exposure to Perceptual Illusion Challenges Reduces Anxiety Sensitivity Cognitive Concerns: Evidence From a Randomized Clinical Trial		0005-7894-//-1878-1888											RCT	2002021729		Perceptual illusion exposure	Anxiety Sensitivity Cognitive Concerns-//-Exposure Therapy-//-Perceptual Illusions-//-adult-//-anxiety-//-arithmetic-//-article-//-controlled study-//-emotionality-//-exercise-//-female-//-follow up-//-head-//-human-//-human tissue-//-illusion-//-major clinical study-//-male-//-proof of concept-//-randomized controlled trial-//-rotation-//-visual field	Background: Anxiety sensitivity cognitive concerns (ASCC), or fear of cognitive dyscontrol sensations, confers risk for anxiety and mood psychopathology. Recent work demonstrated that novel perceptual challenges generated by a head mounted display can elicit fear among those with elevated ASCC. This suggests that interoceptive exposure to perceptual challenges may offer a means to mitigate ASCC. …	coded		https://pubmed.ncbi.nlm.nih.gov/31735251/		(Albanese, Raudales, Schmidt) Florida State University, United States (Bauer, Capron) University of Southern Mississippi, United States-//-B.J. Albanese, Florida State University, Department of Psychology, 1107 W. Call Street, Tallahassee, FL 32306, United States. E-mail: albanese@psy.fsu.edu		AR	PSY PSYCHOTH		ANX	Embase	Ovid Technologies	English
A. M. C. Albano, J. S.; Compton, S. N.; Piacentini, J.; Kendall, P. C.; Birmaher, B.; Walkup, J. T.; Ginsburg, G. S.; Rynn, M. A.; McCracken, J.; Keeton, C.; Sakolsky, D. J.; Sherrill, J. T.	2018	Secondary Outcomes From the Child/Adolescent Anxiety Multimodal Study: Implications for Clinical Practice	Evidence-Based Practice in Child and Adolescent Mental Health			3		1	30-41					2022-01-02			Secondary Outcomes From the Child/Adolescent Anxiety Multimodal Study: Implications for Clinical Practice		2379-4925-//-2379-4933											SR			PARENT OUTCOMES-//-MULTIMODAL STUDY-//-SERTRALINE	adolescent-//-anxiety disorder/dt [Drug Therapy]-//-anxiety disorder/th [Therapy]-//-article-//-child-//-clinical practice-//-cognitive behavioral therapy-//-comparative study-//-depression-//-female-//-follow up-//-generalized anxiety disorder-//-human-//-major clinical study-//-male-//-mental disease-//-monotherapy-//-priority journal-//-separation anxiety-//-social phobia-//-treatment outcome-…	Controlled evaluations comparing medication, cognitive-behavioral therapy (CBT), and their combination in the treatment of youth anxiety have predominantly focused on global ratings by independent evaluators. Such ratings are resource intensive, may be of limited generalizability, and do not directly inform our understanding of treatment responses from the perspective of treated families. We exam…			https://www.ncbi.nlm.nih.gov/pubmed/30906874		(Albano) Department of Psychiatry, Columbia University Medical Center, New York, NY, United States (Comer) Departments of Psychology and Psychiatry, Florida International University, Miami, FL, United States (Compton, Rynn) Department of Psychiatry and Biobehavioral Sciences, Duke University, Durham, NC, United States (Piacentini, McCracken) Department of Psychiatry and Biobehavioral Sciences, UC…		DE	PSY BIO CBT ANTID SSRI		ANX		Ovid UI - 623955025	English
G. H. Albano, J; Kan, C; Lo-Coco, G; Cardi, V.	2019	Task-sharing interventions for patients with anorexia nervosa or their carers: a systematic evaluation of the literature and meta-analysis of outcomes	International review of psychiatry (Abingdon, England)						2015-01-01					2022-04-05			Task-sharing interventions for patients with anorexia nervosa or their carers: a systematic evaluation of the literature and meta-analysis of outcomes		1369-1627											SR	627230122		Carer interventions	anorexia nervosa-//-carers-//-Guided self-help-//-self-help-//-task-sharing-//-adult-//-anxiety-//-article-//-body mass-//-controlled study-//-female-//-graduate student-//-human-//-male-//-meta analysis-//-personal experience-//-quality of life-//-randomized controlled trial (topic)-//-self help-//-skill-//-systematic review-//-wellbeing	The eating disorder clinical and scientific community advocates for the use of a shared approach to healthcare that actively involves patients and carers. A systematic review of the literature on guided self-help or self-help in anorexia nervosa (targeting either the individual affected by the illness or their carers) and meta-analyses of studies using randomised controlled designs for the evalua…	Included. The carer-directed interventions had adolescent samples.		https://www.ncbi.nlm.nih.gov/pubmed/30950660		(Albano, Kan, Cardi) Section of Eating Disorders, Department of Psychological Medicine, Institute of Psychiatry, Psychology and Neuroscience, King's College London, London, United Kingdom (Albano, Lo Coco) Department of Psychology Educational Science and Human Movement, University of Palermo, Palermo, Italy (Hodsoll) Department of Biostatistics and Health Informatics, Institute of Psychiatry, Psy…		DE	PSY SELFH		AN	Embase	Ovid Technologies	English
N. M. Albert, M.; Jensen, H.; Emborg, C.; Jepsen, J. R.; Fagerlund, B.; Gluud, C.; Mors, O.; Hjorthoj, C.; Nordentoft, M.	2017	Five years of specialised early intervention versus two years of specialised early intervention followed by three years of standard treatment for patients with a first episode psychosis: randomised, superiority, parallel group trial in Denmark (OPUS II)	BMJ			356			i6681					2012-01-01	Randomized Controlled Trial		Five years of specialised early intervention versus two years of specialised early intervention followed by three years of standard treatment for patients with a first episode psychosis: randomised, superiority, parallel group trial in Denmark (OPUS II)	Bmj	1756-1833											RCT	28082379		specialised early intervention for first episode psychosis service model: OPUS II trial	Adolescent-//-Adult-//-Antipsychotic Agents/tu [Therapeutic Use]-//-Behavior Therapy-//-Community Mental Health Services-//-Denmark-//-*Early Medical Intervention-//-Family-//-Female-//-Humans-//-Male-//-Schizophrenia/dt [Drug Therapy]-//-*Schizophrenia/th [Therapy]-//-Social Skills-//-Young Adult-//-0 (Antipsychotic Agents)	OBJECTIVE: To compare the effects of five years of specialised early intervention (SEI) treatment for first episode schizophrenia spectrum disorder with the standard two years of SEI plus three years of treatment as usual.-//-DESIGN: Randomised, superiority, parallel group trial with blinded outcome assessment. Randomisation was centralised and computerised with concealed randomisation sequence c…	in: code		https://www.ncbi.nlm.nih.gov/pubmed/28082379		Albert, Nikolai. Copenhagen University Hospital, Mental Health Centre Copenhagen, Research Unit, Hellerup, Denmark Nikolai.albert@regionh.dk.-//-Melau, Marianne. Copenhagen University Hospital, Mental Health Centre Copenhagen, Research Unit, Hellerup, Denmark.-//-Jensen, Heidi. Copenhagen University Hospital, Mental Health Centre Copenhagen, Research Unit, Hellerup, Denmark.-//-Emborg, Charlotte.…		FE	SERV PSY SERVOTH CM FT SKT		PS	MEDLINE	Ovid Technologies	English
F. V. Alckmin-Carvalho, J. B.; Cobelo, A. W.; Fabbri, A. D.; Pinzon, V. D.; da-Silva-Melo, M. H.	2018	Evidence-based psychotherapy for treatment of anorexia nervosa in children and adolescents: Systematic review	Revista de Psiquiatria Clinica			45		2	41-48					March-April	Review		Evidence-based psychotherapy for treatment of anorexia nervosa in children and adolescents: Systematic review		0101-6083-//-1806-938X											SR	622271017			Adolescence-//-Anorexia nervosa-//-Evidence-based psychotherapy-//-Systematic review-//-Treatment-//-adolescent-//-anorexia nervosa/di [Diagnosis]-//-bibliographic database-//-child-//-child psychiatry-//-evidence based medicine-//-genetic heterogeneity-//-human-//-meta analysis-//-meta analysis (topic)-//-psychotherapy-//-randomized controlled trial (topic)-//-remission-//-review-//-systematic r…	Background: Efficacy studies on the treatment of anorexia nervosa (AN) in childhood and adolescence are scarce and systematic reviews are almost non-existent. Objective: Systematic review of the literature regarding the modalities of psychological intervention based on evidence used in the treatment of AN in childhood and adolescence. Methods: The research was carried out in the databases: PubMed…	code		http://www.scielo.br/scielo.php?script=sci_arttext&pid=S0101-60832018000200041		(Alckmin-Carvalho, Vega, Cobelo, Fabbri, Pinzon) Child and Adolescent Psychiatry Division (PROTAD/SEPIA), Department of Psychiatry, Institute of Psychiatry, University of Sao Paulo (USP), Sao Paulo, SP, Brazil (Alckmin-Carvalho, da Silva Melo) Institute of Psychology, University of Sao Paulo (USP), Sao Paulo, SP, Brazil-//-F. Alckmin-Carvalho, Department of Clinical Psychology, Institute of Psych…		DE	PSY ACT CBT FT PD		AN	Embase	Ovid Technologies	English
J. H. Alfonso, Thomas; Dunn, Michael	2013	Feedback-based alcohol interventions for mandated students: An effectiveness study of three modalities	Clinical Psychology & Psychotherapy	England	John Wiley & Sons	20		5	411-423								Feedback-based alcohol interventions for mandated students: An effectiveness study of three modalities		1099-0879											RCT	22362618			Alcoholism/*psychology-//-Alcoholism/*therapy-//-Feedback, Psychological/*physiology-//-Health Education/*methods-//-Program Evaluation/*methods-//-Students/*psychology-//-Adolescent-//-Female-//-Follow-Up Studies-//-Health Education/statistics & numerical data-//-Humans-//-Internet-//-Male-//-Motivation/physiology-//-Program Evaluation/statistics & numerical data-//-Questionnaires-//-Alcohol Int…	Unlabelled: The present study used a randomized clinical trial design to examine the effectiveness of personalized alcohol feedback delivered individually, in a group and via computer on alcohol use and related negative consequences in a sample of 173 college students referred for alcohol-related violations. Findings revealed statistically significant reductions in alcohol use and related harms f…	Date of Electronic Publication: 2012 Feb 24. ; Original Imprints: Publication: Chichester, West Sussex, England : John Wiley & Sons, c1993-		http://www.ncbi.nlm.nih.gov/pubmed/22362618		Emmanuel College, Boston, Massachusetts, USA.		AR	PSY SERV TECHVS MI NORM		ALCOHOL	cmedm	EBSCOhost
S. V. A. Alfonso, L. A.; Llabre, M. M.; Isabel-Fernandez, M.	2015	Project Stride: An equine-assisted intervention to reduce symptoms of social anxiety in young women	Explore			11		6	461-467								Project Stride: An equine-assisted intervention to reduce symptoms of social anxiety in young women		1878-7541-//-1550-8307											RCT			horse, equine, animal assisted therapy	adult-//-article-//-clinical article-//-clinical effectiveness-//-cognitive therapy-//-controlled study-//-female-//-follow up-//-hippotherapy-//-human-//-Liebowitz Social Anxiety Scale-//-pilot study-//-priority journal-//-randomized controlled trial-//-social phobia-//-statistical analysis-//-symptom-//-treatment outcome-//-young adult	Introduction Although there is evidence supporting the use of equine-assisted activities to treat mental disorders, its efficacy in reducing signs and symptoms of social anxiety in young women has not been examined. Method We developed and pilot tested Project Stride, a brief, six-session intervention combining equine-assisted activities and cognitive-behavioral strategies to reduce symptoms of s…			http://www.ncbi.nlm.nih.gov/pubmed/26386749		S.V. Alfonso, Department of Psychology, University of Miami, Coral Gables, United States		AR	PSY CAM CBT CAMOTH		SOP
Z. T. Ali, C.; El-Mallakh, R. S.	2020	Evaluating lurasidone as a treatment option for bipolar disorder	Expert Opinion on Pharmacotherapy			21		3	253-260					Feb	Review		Evaluating lurasidone as a treatment option for bipolar disorder	Expert Opin Pharmacother	1744-7666											SR	31957501			*Antipsychotic Agents/tu [Therapeutic Use]-//-*Bipolar Disorder/dt [Drug Therapy]-//-Humans-//-*Lurasidone Hydrochloride/tu [Therapeutic Use]-//-Randomized Controlled Trials as Topic-//-Recurrence-//-Valproic Acid/tu [Therapeutic Use]-//-0 (Antipsychotic Agents)-//-614OI1Z5WI (Valproic Acid)-//-O0P4I5851I (Lurasidone Hydrochloride)	<b>Introduction</b>: Lurasidone has been approved in the United States as a monotherapy and adjunct for acute bipolar I depression, as well as an antipsychotic for patients with schizophrenia. <b>Areas covered</b>: Herein, the authors review the pharmacodynamics and pharmacokinetics of lurasidone as well and the major randomized clinical trials. The authors also provide their expert opinion. <b>E…	code - has single lurasidone trial		https://pubmed.ncbi.nlm.nih.gov/31957501/		Ali, Ziad. Mood Disorders Research Program, Department of Psychiatry and Behavioral Sciences, University of Louisville School of Medicine, Louisville, KY, USA.-//-Tegin, Cunyet. Mood Disorders Research Program, Department of Psychiatry and Behavioral Sciences, University of Louisville School of Medicine, Louisville, KY, USA.-//-El-Mallakh, Rif S. Mood Disorders Research Program, Department of Psy…		DE	BIO SECONDGEN		BP	MEDLINE	Ovid Technologies	English
N. G. Ali-Saleh-Darawshy, A.; Marsalis, S.	2020	psychological intervention and prevention programs for child and adolescent exposure to community violence: A systematic review	Clinical Child and Family Psychology Review			25									Review		psychological intervention and prevention programs for child and adolescent exposure to community violence: A systematic review		1573-2827 (electronic)-//-1573-2827											SR				Children and Adolescents-//-Community violence-//-Experiencing violence-//-Prevention and intervention-//-Victim-//-Witnessing violence-//-academic achievement-//-adolescent-//-child-//-Colombia-//-controlled study-//-elementary student-//-female-//-human-//-male-//-middle school student-//-posttraumatic stress disorder-//-practice guideline-//-randomized controlled trial (topic)-//-review-//-syn…	The purpose of this article is to systematically review the existing literature regarding intervention and prevention programs that ameliorate the negative effects of exposure to community violence (ECV) on children and adolescents. Using the Preferred Reporting Items for Systematic Review (PRISMA) Guidelines, we conducted a systematic review of the literature aimed at providing a synthesis of th…	Using Smart Source Parsing-//-Date of Publication: Mar 2020		https://pubmed.ncbi.nlm.nih.gov/32215777/		(Ali-Saleh Darawshy) Department of Family Social Science & Institute of Translational Research in Children's Mental Health, University of Minnesota, Minneapolis, United States (Gewirtz, Marsalis) Department of Family Social Science & Institute of Translational Research in Children's Mental Health, University of Minnesota, Minneapolis, United States		UP AR DE	PSY		PTSD	EmbaseUI - 631353811	Ovid Technologies	English
H. B. Allahverdipour, Mohsen; Farhadinasab, Abdollah; Hidarnia, Alireza; Bashirian, Saeed	2009	Effectiveness of skill-based substance abuse intervention among male adolescents in an Islamic country: case of the Islamic Republic of Iran	Journal of Drug Education	United States		39		2	211-222								Effectiveness of skill-based substance abuse intervention among male adolescents in an Islamic country: case of the Islamic Republic of Iran		0047-2379			PESKT>SKT								CCT	19999706. . Date Created: 20091215. Date Completed: 20100112. Update Code: 20101124. Publication Type: Journal Article			Adolescent Behavior*-//-Health Knowledge, Attitudes, Practice*-//-Islam*-//-Smoking/*prevention & control-//-Substance-Related Disorders/*prevention & control-//-Adolescent-//-Humans-//-Iran-//-Longitudinal Studies-//-Male-//-Primary Prevention/methods	The prevalence of substance abuse among adolescents from low- and middle-income countries is increasing drastically and requires immediate intervention. The objective of this longitudinal quasi-experimental panel study was to design and implement a skill-based intervention to prevent and reduce substance use among urban adolescents who attended 2 randomly selected high-schools in Tehran, Iran. On…		II	http://www.ncbi.nlm.nih.gov/pubmed?term=Effectiveness%20of%20skill-based%20substance%20abuse%20intervention%20among%20male%20adolescents%20in%20an%20Islamic%20country%3A%20case%20of%20the%20Islamic%20Republic%20of%20Iran		Tabriz University of Medical Sciences, Iran.		UP	PSY SKT		SUBSTANCE	mnh	EBSCOhost
N. P. S. Allan, N. A.; Albanese, B. J.; Keough, M. E.; Schmidt, N. B.	2015	Direct and Mediating Effects of an Anxiety Sensitivity Intervention on Posttraumatic Stress Disorder Symptoms in Trauma-Exposed Individuals	Cognitive behaviour therapy			44		6	512-524								Direct and Mediating Effects of an Anxiety Sensitivity Intervention on Posttraumatic Stress Disorder Symptoms in Trauma-Exposed Individuals		1651-2316											RCT	612307159			anxiety/anxiety disorders-//-posttraumatic stress disorder-//-trauma-//-treatment-//-adolescent-//-adult-//-anxiety-//-complication-//-computer assisted therapy-//-controlled clinical trial-//-controlled study-//-female-//-human-//-implosive therapy-//-male-//-psychology-//-short term psychotherapy-//-Stress Disorders, Post-Traumatic/th [Therapy]-//-young adult	Anxiety sensitivity (AS), or fear of anxious arousal, is a higher-order cognitive risk-factor for posttraumatic stress disorder (PTSD) composed of lower-order physical, cognitive, and social concerns regarding anxiety symptoms. Brief and effective interventions have been developed targeting AS and its constituent components. However, there is limited evidence as to whether an intervention aimed a…			http://dx.doi.org/10.1080/16506073.2015.1075227		(Allan) a Department of Psychology , Florida State University , Tallahassee , FL 32306-4301 , USA (Short) a Department of Psychology , Florida State University , Tallahassee , FL 32306-4301 , USA (Albanese) a Department of Psychology , Florida State University , Tallahassee , FL 32306-4301 , USA (Keough) b Department of Psychiatry and Behavioral Sciences , University of Washington, Harborview Med…		AR DE	PSY ET PE		PTSD	Embase	Ovid Technologies	English
E. A. Allara, P.; Gorini, G.; Bosi, S.; Carreras, G.; Gozzi, C.; Martini, A.; Tamelli, M.; Punreddy, R. R.; Faggiano, F.	2019	Effects of a prevention program on multiple health-compromising behaviours in adolescence: A cluster randomized controlled trial	Preventive medicine			124			2022-10-01					2022-07-01			Effects of a prevention program on multiple health-compromising behaviours in adolescence: A cluster randomized controlled trial		1096-0260											RCT	627412911		Paesaggi di Prevenzione - universal Multicomponent school based prevention program; decision making skills, problem solving, personal and interpersonal skills, stress and emotion management, and effective communication; School policy	Adolescence-//-Alcohol-//-Cluster randomized controlled trial-//-Dietary risks-//-Eating behaviour-//-Evidence-based prevention-//-Multiple imputation-//-Physical activity-//-School-based prevention-//-Tobacco-//-Youth-//-alcohol abuse-//-article-//-child-//-comparative effectiveness-//-controlled study-//-diet-//-education-//-feeding behavior-//-follow up-//-fruit-//-high school student-//-human…	We aimed to assess the effectiveness of 'Paesaggi di Prevenzione', a school-based prevention program delivered by trained teachers and designed to tackle smoking, alcohol misuse, dietary risks, and physical inactivity in adolescence. We evaluated the program between 2010 and 2013 with a two-arm, parallel-group, multicentre cluster randomized controlled trial in which schools were the units of ran…	coded		https://pubmed.ncbi.nlm.nih.gov/30981750/		(Allara) Department of Translational Medicine, Universita del Piemonte Orientale, Novara, Italy; Department of Public Health and Primary Care, University of Cambridge, Cambridge, United Kingdom (Angelini) Public Health Unit, Emilia-Romagna Regional Authority, Bologna, Italy (Gorini, Carreras, Martini) Environmental and Occupational Epidemiology Section, Oncologic Network, Prevention and Research …		UP	PSY PSYCHOTH		ALCOHOL	Embase	Ovid Technologies	English
E. F. Allara, M.; Bo, A.; Gasparrini, A.; Faggiano, F.	2015	Are mass-media campaigns effective in preventing drug use? A Cochrane systematic review and meta-analysis	BMJ Open	England	BMJ Publishing Group Ltd	5		9	e007449-e007449								Are mass-media campaigns effective in preventing drug use? A Cochrane systematic review and meta-analysis		2044-6055											SR	26338836		media campaign	Mass Media*-//-Health Promotion/*methods-//-Substance-Related Disorders/*prevention & control-//-Humans-//-Models, Statistical-//-Outcome Assessment (Health Care)-//-Health policy < HEALTH SERVICES ADMINISTRATION & MANAGEMENT-//-MENTAL HEALTH-//-PUBLIC HEALTH-//-Substance misuse < PSYCHIATRY	Objective: To determine whether there is evidence that mass-media campaigns can be effective in reducing illicit drug consumption and the intent to consume.; Design: Systematic review of randomised and non-randomised studies.; Methods: We searched four electronic databases (MEDLINE, EMBASE, ProQuest Dissertations & Theses A&I and CENTRAL) and further explored seven additional resources to obtain …	in code		https://www.ncbi.nlm.nih.gov/pmc/articles/PMC4563251/pdf/bmjopen-2014-007449.pdf		Department of Translational Medicine, Università del Piemonte Orientale, Novara, Italy School of Public Health, University of Torino, Torino, Italy.-//-Consequences, Responses and Best Practices Unit, European Monitoring Centre for Drugs and Drug Addiction, Lisbon, Portugal.-//-Department of Medical Statistics, London School of Hygiene & Tropical Medicine, London, UK.-//-Department of Translation…		UP	PSY SERV PSYCHOTH SERVOTH		SUBSTANCE	mnh	EBSCOhost
H. N. C. Allen, Linda Wilcoxon	1999	Appetite monitoring in the treatment of binge eating disorder	Behavior Therapy			30		2	253-272					Spr			Appetite monitoring in the treatment of binge eating disorder		0005-7894			-								RCT	Peer Reviewed Journal: 2007-02560-006			*Appetite; *Binge Eating; *Eating Disorders; *Human Females; *Self Monitoring; Body Awareness; Cognitive Behavior Therapy; Training; Health & Mental Health Treatment & Prevention [3300]; Eating Disorders [3260].; Human. Female. Adulthood (18 yrs & older). Young Adulthood (18-29 yrs); us.	Twenty-nine women meeting criteria for Binge Eating Disorder (BED) were randomly assigned to Appetite Awareness Training (AAT; an 8-week cognitive-behavioral intervention) or a wait-list control. The goal of AAT is to establish an eating pattern in which: (a) the individual responds primarily to moderate (rather than strong) hunger and fullness cues; and (b) eating in response to non-appetite cue…	References; Journal; Peer Reviewed Journal		http://dx.doi.org/10.1016/S0005-7894%2899%2980007-0		Craighead, Linda Wilcoxon: Dept. of Psychology, University of Colorado at Boulder, Muenzinger Psychology Building, Campus Box 345, Boulder, CO, US, 80309-0345		DE	PSY CBT		BED			English
J. P. N. Allen, R. K.; Nagel, A. G.; Costello, M. A.; Guskin, K.	2020	The Connection Project: Changing the peer environment to improve outcomes for marginalized adolescents	Development and Psychopathology						2022-11-01					2022-03-03			The Connection Project: Changing the peer environment to improve outcomes for marginalized adolescents		1469-2198 (electronic)-//-1469-2198											RCT	631144077		peer, social connection	academic engagement-//-adolescent peer relationships-//-depressive symptoms-//-school-based intervention-//-social-emotional learning-//-adolescent-//-article-//-controlled study-//-depression-//-follow up-//-high school-//-human-//-learning-//-major clinical study-//-male-//-peer group-//-randomized controlled trial-//-social support	This study evaluated a school-based intervention to enhance adolescent peer relationships and improve functional outcomes, building upon Ed Zigler's seminal contribution in recognizing the potential of academic contexts to enhance social and emotional development. Adolescents (N = 610) primarily from economically or racially/ethnically marginalized groups were assessed preintervention, postinterv…	code		https://pubmed.ncbi.nlm.nih.gov/32124707/		(Allen, Narr, Nagel, Costello) Department of Psychology, University of Virginia, VA, Charlottesville, United States (Guskin) Wyman Center, St. Louis, MO, USA		UP AR	PSY PSYCHOTH		DD	Embase	Ovid Technologies	English
M. L. G.-H. Allen, D.; Porta, C.; Curran, D.; Patel, R.; Miller, J.; Borowsky, I.	2016	Effective parenting interventions to reduce youth substance use: A systematic review	Pediatrics			138		2	e20154425					August	Review		Effective parenting interventions to reduce youth substance use: A systematic review		0031-4005-//-1098-4275											SR	611565637		parent intervention	adolescent behavior-//-adolescent smoking-//-alcohol consumption-//-child parent relation-//-cystic fibrosis-//-drug traffic-//-health care delivery-//-human-//-intervention study-//-multiple drug abuse-//-outcome assessment-//-priority journal-//-randomized controlled trial (topic)-//-review-//-risk assessment-//-standardization-//-substance use-//-systematic review-//-tobacco use-//-adolescent-…	CONTEXT: Parenting interventions may prevent adolescent substance use; however, questions remain regarding the effectiveness of interventions across substances and delivery qualities contributing to successful intervention outcomes. OBJECTIVE: To describe the effectiveness of parent-focused interventions in reducing or preventing adolescent tobacco, alcohol, and illicit substance use and to ident…			http://pediatrics.aappublications.org/content/pediatrics/138/2/e20154425.full.pdf		(Allen, Patel) Department of Family Medicine and Community Health, University of Minnesota Medical School, Program in Health Disparities Research, 717 Delaware St SE, Minneapolis, MN 55414, United States (Garcia-Huidobro) Department of Pediatrics, University of Minnesota Medical School, Minneapolis, MN, United States (Garcia-Huidobro) School of Medicine, Pontificia Universidad Catolica de Chile, …		UP AR	PSY PSYCHOTH		SUBSTANCE	Embase	Ovid Technologies	English
K. A. C. Allott, S. M.; Chinnery, G. L.; Baksheev, G. N.; Massey, J.; Sun, P.; Collins, Z.; Barlow, E.; Broussard, C.; Wahid, T.; Proffitt, T. M.; Jackson, H. J.; Killackey, E.	2013	The relative contribution of neurocognition and social cognition to 6-month vocational outcomes following Individual Placement and Support in first-episode psychosis	Schizophrenia Research			150		1	136-143								The relative contribution of neurocognition and social cognition to 6-month vocational outcomes following Individual Placement and Support in first-episode psychosis		0920-9964-//-1573-2509											RCT			Individual Placement and Support	adolescent-//-adult-//-article-//-attention-//-brain function-//-comprehension-//-controlled study-//-employment-//-factorial analysis-//-female-//-human-//-intelligence quotient-//-learning-//-major clinical study-//-male-//-outcome assessment-//-priority journal-//-psychologic test-//-psychosis-//-randomized controlled trial-//-social cognition-//-verbal memory-//-visual memory-//-vocational re…	Aims: To examine whether baseline neurocognition and social cognition predict vocational outcomes over 6. months in patients with first-episode psychosis (FEP) enrolled in a randomised controlled trial of Individual Placement and Support (IPS) versus treatment as usual (TAU). Methods: 135 FEP participants (IPS n= 69; TAU n= 66) completed a comprehensive neurocognitive and social cognitive battery…	INCLUDE - but likely salami. In this paper they mention that the methods paper is currently in press, no mention of the primary outcomes paper.		http://dx.doi.org/10.1016/j.schres.2013.07.047		Allott, K.A., Orygen Youth Health Research Centre, Parkville, VIC 3052, Australia		FE	SERV IPS		PS
K. M. Allott, P.; Pan-Yuen, H.; ODonnell, C.	2018	A randomised, double-blind, placebo-controlled trial of the effects of vitamin B12, B6 and folic acid on cognition and symptoms in first-episode psychosis: The vitamins in psychosis study [conference abstract]	Schizophrenia Bulletin			44 (Supplement 1)			S130					April	Conference Abstract		A randomised, double-blind, placebo-controlled trial of the effects of vitamin B12, B6 and folic acid on cognition and symptoms in first-episode psychosis: The vitamins in psychosis study [conference abstract]		1745-1701											RCT	621900948		B6, B12 and folic acid	adolescent-//-adult-//-alertness-//-Australia-//-controlled study-//-double blind procedure-//-drug therapy-//-female-//-follow up-//-human-//-major clinical study-//-male-//-Positive and Negative Syndrome Scale-//-prevention-//-psychosis-//-randomized controlled trial-//-velocity-//-cyanocobalamin-//-folic acid-//-homocysteine-//-neuroleptic agent-//-placebo-//-pyridoxine-//-conference abstract	Background: Vitamin B12, vitamin B6 and folic acid are homocysteinereducing agents. People with schizophrenia have been found to have increased homocysteine levels. Elevated homocysteine has been associated with impaired cognition. Previous research in chronic schizophrenia has shown that supplementation with folate plus vitamin B12 can improve cognition and clinical symptoms. Whether homocystein…	Included		https://www.ncbi.nlm.nih.gov/pmc/articles/PMC5887527/		(Allott, McGorry, Pan Yuen) Orygen, The National Centre of Excellence in Youth Mental Health, Australia (O'Donnell) Donegal Mental Health Service, Australia-//-K. Allott, Orygen, The National Centre of Excellence in Youth Mental Health, Australia		FE	CAM VIT		PS	Embase	Ovid Technologies	English
K. M. Allott, P. D.; Yuen, H. P.; Firth, J.; Proffitt, T. M.; Berger, G.; Maruff, P.; O'Regan, M. K.; Papas, A.; Stephens, T. C. B.; O'Donnell, C. P.	2019	The Vitamins in Psychosis Study: A Randomized, Double-Blind, Placebo-Controlled Trial of the Effects of Vitamins B<inf>12</inf>, B<inf>6</inf>, and Folic Acid on Symptoms and Neurocognition in First-Episode Psychosis	Biological Psychiatry			86		1	35-44					2022-07-01			The Vitamins in Psychosis Study: A Randomized, Double-Blind, Placebo-Controlled Trial of the Effects of Vitamins B<inf>12</inf>, B<inf>6</inf>, and Folic Acid on Symptoms and Neurocognition in First-Episode Psychosis		0006-3223-//-1873-2402											RCT	2001570053		Vitamin B12-//-Vitamin B6-//-Folic Acid	Attention-//-B vitamins-//-Early psychosis-//-Folic acid-//-Genetics-//-Homocysteine-//-adult-//-affective psychosis/dt [Drug Therapy]-//-alertness-//-article-//-associative learning-//-bipolar disorder/dt [Drug Therapy]-//-Brief Psychiatric Rating Scale-//-Calgary Depression Scale-//-Clinical Global Impression scale-//-cognition-//-controlled study-//-delusional disorder/dt [Drug Therapy]-//-dep…	Background: Elevated homocysteine is observed in schizophrenia and associated with illness severity. The aim of this study was to determine whether vitamins B<inf>12</inf>, B<inf>6</inf>, and folic acid lower homocysteine and improve symptomatology and neurocognition in first-episode psychosis. Whether baseline homocysteine, genetic variation, sex, and diagnosis interact with B-vitamin treatment …	INCLUDED		https://pubmed.ncbi.nlm.nih.gov/30771856/		(Allott, McGorry, Yuen, Firth, Proffitt, O'Regan, Papas, Stephens) Orygen, The National Centre of Excellence in Youth Mental Health, The University of Melbourne, Parkville, Victoria, Australia (Allott, McGorry, Yuen, Firth, Proffitt, O'Regan, Papas, Stephens) Centre for Youth Mental Health, The University of Melbourne, Parkville, Victoria, Australia (Maruff) Department of Anatomy and Neuroscience…		FE	CAM VIT		PS	Embase	Ovid Technologies	English
L. B. Alphs, C.; Mao, L.; Lee, E.; Starr, H. L.	2015	Treatment effect with paliperidone palmitate compared with oral antipsychotics in patients with recent-onset versus more chronic schizophrenia and a history of criminal justice system involvement	Early Intervention in Psychiatry														Treatment effect with paliperidone palmitate compared with oral antipsychotics in patients with recent-onset versus more chronic schizophrenia and a history of criminal justice system involvement		1751-7893-//-1751-7885											RCT				chronic disease-//-criminal justice-//-disease duration-//-diseases-//-event free survival-//-hazard ratio-//-human-//-Kaplan Meier method-//-monitoring-//-patient-//-proportional hazards model-//-psychiatric diagnosis-//-schizophrenia-//-treatment failure-//-treatment response-//-neuroleptic agent-//-paliperidone	Aim: Long-acting injectable antipsychotics (APs) are not well studied in recent-onset schizophrenia. This exploratory analysis of a study designed to reflect real-world schizophrenia, as defined by patients, interventions and outcomes, compared relative treatment effect between once-monthly paliperidone palmitate (PP) and daily oral APs in patients with recent-onset or chronic illness Methods: Th…	incl: code		https://www.ncbi.nlm.nih.gov/pubmed/26403322		L. Alphs, Psychiatry, Janssen Scientific Affairs, LLC, 1125 Trenton-Harbourton Road-A32404, Titusville, NJ 08560, USA		DE FE	BIO FIRSTGEN SECONDGEN		PS
M. L. Alsaleh, R.; Tostain, M.; Lebreuilly, J.	2018	The power of repeating phrases of positive thoughts (RPPT): An effective treatment tool against psychological disorders (depression, anxiety and stress). A controlled and randomized pilot study	Annales Medico-Psychologiques			176		5	438-447					May			The power of repeating phrases of positive thoughts (RPPT): An effective treatment tool against psychological disorders (depression, anxiety and stress). A controlled and randomized pilot study		0003-4487-//-1769-6631											CCT	617255335		Repeating phrases of positive thoughts	Anxiety-//-Behavioural cognitive therapy-//-Cognitive psychology-//-Depression-//-Mindfulness-based cognitive therapy-//-Positive psychology-//-Research-//-Stress-//-adult-//-article-//-clinical protocol-//-cognition-//-controlled study-//-depression/th [Therapy]-//-female-//-human-//-male-//-mental disease-//-mental health-//-pilot study-//-predictive value-//-prognosis-//-psychologic assessment…	Introduction: Mental and psychological troubles are common symptoms in students. Depression, anxiety and stress in mental and psychological troubles (MPSYT) takes a predominantly verbal form, as if talking to oneself about possible negative outcomes. We suggested that verbal depression, verbal anxiety and verbal stress may be a strategy to avoid more distressing emotional representations, such as…	include for coding -//-2nd stage UP		www.alliedacademies.org/articles/treatment-by-repeating-phrases-of-positive-thoughts-trppt-a-new-effective-treatment-tool-against-psychological-troubles-psyt-depre-6075.html		(Alsaleh, Lebreuilly, Tostain, Lebreuilly) Centre d'etude et de recherche sur les risques et les vulnerabilites (CERReV), EA 3919, universite de Caen Normandie, Esplanade de la Paix, Caen cedex 14032, France-//-M. Alsaleh, Centre d'etude et de recherche sur les risques et les vulnerabilites (CERReV), EA 3919, universite de Caen Normandie, Esplanade de la Paix, Caen cedex 14032, France. E-mail: mo…		UP	PSYCHOTH		ANX	Embase	Ovid Technologies	English, French
F. A. A. Alsaraireh, S. M.	2017	Mindfulness Meditation Versus Physical Exercise in the Management of Depression Among Nursing Students	Journal of Nursing Education			56		10	599-604					2001-10-01	Comparative Study-//-Randomized Controlled Trial		Mindfulness Meditation Versus Physical Exercise in the Management of Depression Among Nursing Students	J Nurs Educ	1938-2421											RCT	28972629			Adult-//-Depressive Disorder/di [Diagnosis]-//-*Depressive Disorder/th [Therapy]-//-*Education, Nursing, Baccalaureate-//-*Exercise-//-Female-//-Humans-//-Jordan-//-Male-//-*Meditation-//-*Mindfulness-//-*Students, Nursing/px [Psychology]-//-Young Adult	BACKGROUND: Depression among nursing students is an ongoing problem. Several psychotherapies have been suggested as alternatives to antidepressants in the management of depression. The aim of this randomized controlled study was to compare the effectiveness of mindfulness meditation versus physical exercise in the management of depression among nursing students.-//-METHOD: A sample of 181 soon-to…	INCLUDE		https://www.ncbi.nlm.nih.gov/pubmed/28972629				UP	CAM PSY MEDI MBI ACTIVITY		DD	MEDLINE	Ovid Technologies	English
L. M. S. Alvarez, J.F.C.; Leon., S.O.; Estrella, J.; Sosa, J.J.S	2008	Computer program in the treatment for major depression and cognitive impairment in university students	Computers in Human Behavior			24		3	816-826								Computer program in the treatment for major depression and cognitive impairment in university students		7475632											CCT					Abstract: Introduction: A depressed patient presents cognitive impairment that remains in spite of depression’s remission. This study intends to evaluate the impact of cognitive training in the treatment of depression, and also of the impairment that depression causes. Method: A program for cognitive training (Alcor) was designed for and applied to a group of patients (n =10) with non-medicated M…	DISCUSS		https://dl.acm.org/citation.cfm?id=1347550				DE	PSY BIO TECH ANTID PSYCHOTH		DD
M. O. D. Alvarez-Jimenez, B.; Thompson, A.; Gleeson, J.; Bendall, S.; Gonzalez-Blanch, C.; Killackey, E.; Wunderink, L.; McGorry, P.	2016	Beyond clinical remission in first episode psychosis: Thoughts on antipsychotic maintenance vs. guided discontinuation in the functional recovery era	CNS Drugs			30		5	357-368					May			Beyond clinical remission in first episode psychosis: Thoughts on antipsychotic maintenance vs. guided discontinuation in the functional recovery era		1172-7047-//-1179-1934											SR	2016-25337-001			first episode psychosis, antipsychotic treatments, remission, relapse, treatment guidelines, discontinuation of antipsychotic medication-//-*Drug Therapy-//-*Maintenance Therapy-//-*Neuroleptic Drugs-//-*Psychosis-//-*Remission (Disorders)-//-Relapse (Disorders)-//-Treatment Guidelines-//-Schizophrenia & Psychotic States [3213]-//-Clinical Psychopharmacology [3340]-//-Human	Treatment guidelines for first episode psychosis (FEP) recommend at least 1 year of antipsychotic treatment following remission; however, in light of some recent research and the preference of some individuals to discontinue their medication sooner, this recommendation can be questioned. The aim of this article is to appraise the current discontinuation studies given our views on how this field s…	in: code		https://www.ncbi.nlm.nih.gov/pubmed/27106296		F-//-D-//-Alvarez-Jimenez, M.: mario.alvarez@orygen.org.au; O'Donoghue, B.: brian.odonoghue@orygen.org.au; Wunderink, L.: lex.wunderink@ggzfriesland.nl; McGorry, P. D.: pmcgorry@unimelb.edu.au-//-Alvarez-Jimenez, M.: Orygen, National Centre of Excellence in Youth Mental Health, 35 Poplar Rd, Parkville, Melbourne, VIC, Australia, 3052, mario.alvarez@orygen.org.au-//-Alvarez-Jimenez, M.: Orygen, Na…		FE RP	BIO SECONDGEN FIRSTGEN		PS	PsycINFO	Ovid Technologies	English
M. P. Alvarez-Jimenez, Alexandra G.; Hetrick, Sarah E.; McGorry, Patrick D.; Gleeson, John F.	2011	Preventing the second episode: A systematic review and meta-analysis of psychosocial and pharmacological trials in first-episode psychosis	Schizophrenia Bulletin	United Kingdom	Oxford Univ Press	37		3	619-630								Preventing the second episode: A systematic review and meta-analysis of psychosocial and pharmacological trials in first-episode psychosis		1745-1701-//-0586-7614											SR	2011-13671-024. PMID: 19900962. First Author & Affiliation: √Ålvarez-Jim√©nez, Mario			psychosocial factors-//-pharmacological trials-//-first-episode psychosis-//-clinical remission-//-relapse-//-treatment effectiveness evaluation-//-Drug Therapy-//-Pharmacology-//-Psychosis-//-Relapse Prevention-//-Remission (Disorders)	Objective: The majority of first-episode psychosis (FEP) patients reach clinical remission; however, rates of relapse are high. This study sought to undertake a systematic review and meta-analysis of randomized controlled trials (RCTs) to determine the effectiveness of pharmacological and non-pharmacological interventions to prevent relapse in FEP patients. Methods: Systematic review and metaanal…	Department of Psychiatry, 'Marques de Valdecilla' Public Foundation, Research Institute, FMV-IFIMAV, Santander, Spain. Other Publishers: National Institute of Mental Health. Release Date: 20110829. Publication Type: Journal, (0100); Peer Reviewed Journal, (0110); . Media Covered: Electronic. Document Type: Journal Article. Language: English. Major Descriptor: Drug Therapy; Pharmacology; Psychosis…		http://www.ncbi.nlm.nih.gov/pubmed/?term=Preventing+the+second+episode%3A+A+systematic+review+and+meta-analysis+of+psychosocial+and+pharmacological+trials+in+first-episode+psychosis		√Ålvarez-Jim√©nez, Mario, Department of Psychiatry, "Marques de Valdecilla" Public Foundation, Research Institute, FMV-IFIMAV Av. Valdecilla s/n, 39009, Santander, Spain, malvarez@unimelb.edu.au		FE	PSY BIO		PS	psyh	EBSCOhost
H. A. Amaro, M.; Matsumoto, A.; Prado, G.; Mule, C.; Kemmemer, A.; Larimer, M. E.; et-al	2009	Trial of the university assistance program for alcohol use among mandated students	Journal of Studies on Alcohol & Drugs. Supplement					16	45-56								Trial of the university assistance program for alcohol use among mandated students		1946-584X			PSY MULTIC > PSY MI SKT PSYCHOTH								RCT			Needs-based interventions	alcohol-//-adaptive behavior-//-adult-//-alcoholism-//-article-//-blood-//-clinical trial-//-comparative study-//-controlled clinical trial-//-controlled study-//-drinking behavior-//-female-//-health care quality-//-health education-//-health service-//-human-//-male-//-mandatory program-//-methodology-//-policy-//-questionnaire-//-randomized controlled trial-//-standard-//-statistics-//-student…	OBJECTIVE: The aim of this study was to investigate the effectiveness of a brief intervention for mandated students in the context of the University Assistance Program, a Student Assistance Program developed and modeled after workplace Employee Assistance Programs. METHOD: Participants were 265 (196 males and 69 females) judicially mandated college students enrolled in a large, urban university i…		II	http://www.ncbi.nlm.nih.gov/pubmed/19538912		Amaro, H., Institute on Urban Health Research, Bouve College of Health Sciences, Northeastern University, Boston, MA 02115, USA.		AR	PSY MI SKT PSYCHOTH		ALCOHOL
P. J. Ambrosini	2000	A review of pharmacotherapy of major depression in children and adolescents	Psychiatric Services			51		5	627-33					May			A review of pharmacotherapy of major depression in children and adolescents	Psychiatr Serv	1075-2730											SR	10783181		ANTID SSRI SNRI TCA	Adolescent-//-Antidepressive Agents/ae [Adverse Effects]-//-*Antidepressive Agents/tu [Therapeutic Use]-//-Child-//-Depressive Disorder, Major/di [Diagnosis]-//-*Depressive Disorder, Major/dt [Drug Therapy]-//-Depressive Disorder, Major/ep [Epidemiology]-//-Double-Blind Method-//-Female-//-Humans-//-Male-//-Randomized Controlled Trials-//-Treatment Outcome-//-0 (Antidepressive Agents)	OBJECTIVE: The review examined the historical progression and current status of pharmacotherapy of child and adolescent major affective disorder. METHODS: A MEDLINE search was used to identify double-blind, placebo-controlled studies of child and adolescent major depression. Only studies that used reliable diagnostic and recovery parameters were included. RESULTS: Few well-designed studies have c…	in		http://www.ncbi.nlm.nih.gov/pubmed/10783181		Eastern Pennsylvania Psychiatric Institute, MCP-Hahnemann University, Philadelphia, Pennsylvania 19129, USA. paul.ambrosini@drexel.edu		DE	BIO ANTID		DD
A. M. America, L. S.	2008	The efficacy of vitamins for reducing or preventing depression symptoms in healthy individuals: Natural remedy or placebo?	Journal of Behavioral Medicine			31		2	157-167								The efficacy of vitamins for reducing or preventing depression symptoms in healthy individuals: Natural remedy or placebo?													RCT			vitamins	multivitamin-//-placebo-//-vitamin B complex-//-adolescent-//-adult-//-article-//-Beck Depression Inventory-//-clinical trial-//-controlled clinical trial-//-controlled study-//-depression-//-female-//-human-//-male-//-nausea-//-normal human-//-outcome assessment-//-psychological well being-//-randomized controlled trial-//-single blind procedure-//-therapy effect-//-treatment duration-//-treatme…	Over-the-counter vitamins have become increasingly popular as a natural remedy for reducing or preventing depression symptoms and enhancing the emotional well-being of healthy individuals in the general population. This placebo-controlled, single-blind trial evaluated the effect of vitamins on depression symptoms experienced by a nonclinical sample of participants. One hundred and fourteen health…	0160-7715-//-1573-3521		http://www.ncbi.nlm.nih.gov/pubmed/17999174		Milling, L. S., Department of Psychology, University of Hartford, West Hartford, CT 06117, United States		UP	CAM VIT		DD
A. O. Amerio, A.; Marchesi, C.; Ghaemi, S.	2014	Treatment of comorbid bipolar disorder and obsessive-compulsive disorder: A systematic review	Journal of Affective Disorders	Netherlands	Elsevier/North-Holland Biomedical Press	166			258-263								Treatment of comorbid bipolar disorder and obsessive-compulsive disorder: A systematic review		1573-2517											SR	25012439			Antipsychotic Agents/*therapeutic use-//-Bipolar Disorder/*drug therapy-//-Obsessive-Compulsive Disorder/*drug therapy-//-Adult-//-Bipolar Disorder/complications-//-Cross-Sectional Studies-//-Female-//-Humans-//-Male-//-Obsessive-Compulsive Disorder/complications-//-Retrospective Studies-//-Young Adult-//-Bipolar disorder-//-Comorbidity-//-Obsessive–compulsive disorder-//-Treatment	Background: More than 20% of patients with bipolar disorder (BD) show lifetime comorbidity for obsessive-compulsive disorder (OCD), but treatment of BD-OCD is a clinical challenge. Although serotonin reuptake inhibitors (SRIs) are the first line treatment for OCD, they can induce mood instability in BD. An optimal treatment approach remains to be defined.; Methods: We systematically reviewed MEDL…	Date of Electronic Publication: 2014 May 28. ; Original Imprints: Publication: Amsterdam, Elsevier/North-Holland Biomedical Press.		http://www.ncbi.nlm.nih.gov/pubmed/25012439		Section of Psychiatry, Department of Neuroscience, University of Parma, 43126 Parma, Italy; Mood Disorders Program, Tufts Medical Center, Boston, MA, USA. Electronic address: andrea.amerio@studenti.unipr.it.-//-School of Medicine - Public Health Unit, University of Parma, Parma, Italy; Department of Global Health and Social Medicine, Harvard Medical School, Boston, MA, USA.-//-Section of Psychiat…		DE	PSY BIO		BP	mnh	EBSCOhost
A. O. Amerio, P.; Scagnelli, F.; Odone, A.; Allinovi, M.; Cavalli, A.; Iacopelli, J.; Tonna, M.; Marchesi, C.; Ghaemi, S.	2018	Safety and efficacy of lithium in children and adolescents: A systematic review in bipolar illness	European Psychiatry			54			85-97					Oct	Literature Review; Systematic Review		Safety and efficacy of lithium in children and adolescents: A systematic review in bipolar illness		0924-9338-//-1778-3585											SR	2018-48452-014			Lithium, Children, Adolescents, Bipolar, Depression, Safety, Efficacy-//-*Bipolar Disorder-//-*Drug Therapy-//-*Lithium-//-*Pediatrics-//-*Patient Safety-//-Treatment Effectiveness Evaluation-//-Clinical Psychopharmacology [3340]-//-Adolescent-//-Antimanic Agents-//-Bipolar Disorder-//-Child-//-Gastrointestinal Diseases-//-Headache-//-Humans-//-Hypothyroidism-//-Lithium Compounds-//-Polyuria-//-R…	Introduction: Many clinicians are reluctant to use traditional mood-stabilizing agents, especially lithium, in children and adolescents. This review examined the evidence for lithium's safety and efficacy in this population. Methods: A systematic review was conducted on the use of lithium in children and adolescents with bipolar disorder (BD). Relevant papers published through June 30th 2018 were…	code		https://pubmed.ncbi.nlm.nih.gov/30130637/		N-//-Amerio, A.: andrea.amerio@studenti.unipr.it; Ossola, P.: ossola.paolo@gmail.com; Scagnelli, F.: scagnelli.fra@libero.it; Odone, A.: anna.odone@mail.harvard.edu; Allinovi, M.: marco.allinovi@gmail.com; Cavalli, A.: a.cavalli@meyer.it; Iacopelli, J.: jessica.iacopelli@gmail.com; Tonna, M.: mtonna@ausl.pr.it; Marchesi, C.: carlo.marchesi@unipr.it; Ghaemi, S. N.: nassir.ghaemi@tufts.edu-//-Ameri…		DE	BIO LI		BP	APA PsycInfo	Ovid Technologies	English
S. C. W. Ames, Chudley E.; Ames, Gretchen E.; Lange, Lori J.; Schroeder, Darrell R.; Hanson, Andrew C.; Patten, Christi A.	2010	Integrated smoking cessation and binge drinking intervention for young adults: A pilot investigation	Annals of Behavioral Medicine	United States		40		3	343-349								Integrated smoking cessation and binge drinking intervention for young adults: A pilot investigation		1532-4796			PSY MIF> PSYCHOTH								RCT	20730517. . Date Created: 20101108. Date Completed: 20110218. Update Code: 20110219. Publication Type: Journal Article		counseling, behaviorally-based intervention, nicotine patches	Behavior Therapy*-//-Alcoholism/*therapy-//-Smoking/*therapy-//-Smoking Cessation/*methods-//-Adolescent-//-Adult-//-Combined Modality Therapy-//-Female-//-Humans-//-Intention to Treat Analysis-//-Male-//-Nicotine/therapeutic use-//-Patient Satisfaction-//-Pilot Projects-//-Treatment Outcome	Background: Purpose: Methods: Results: Conclusions: Alcohol consumption is strongly associated with cigarette smoking in young adults.The aim of this study was to evaluate the acceptability and estimate the magnitude of the effect of a novel-integrated smoking cessation and binge-drinking intervention for young adults compared with standard treatment control.Participants were 41 young adult smoke…		II	http://www.ncbi.nlm.nih.gov/pubmed?term=Integrated%20smoking%20cessation%20and%20binge%20drinking%20intervention%20for%20young%20adults%3A%20a%20pilot%20investigation		Division of Hematology and Oncology, Mayo Clinic, 4500 San Pablo Road, Jacksonville, FL 32224, USA. ames.steven@mayo.edu		AR	PSY PSYCHOTH		ALCOHOL	mnh	EBSCOhost
F. B. Amianto, Antonella.; Spalatro, Angela.; Milazzo, Marina.; Signa, Caterina.; Cavarero, Silvia.; Abbate-Daga., Giovanni; Fassino, Secondo.	2014	Adlerian parental counseling in eating disorders: preliminary data of a controlled clinical trial	Eating & Weight Disorders	Germany	Springer	19		3	303-314								Adlerian parental counseling in eating disorders: preliminary data of a controlled clinical trial		1590-1262											CCT	24155184		Adlerian Parental Counseling (APC) = counseling education for parents. Psychoeducation: description of programs available, assessment procedures and therapies., general behavioural instructions.	Parent-Child Relations*-//-Counseling/*methods-//-Eating Disorders/*therapy-//-Nuclear Family/*psychology-//-Parents/*psychology-//-Adolescent-//-Adult-//-Combined Modality Therapy-//-Eating Disorders/psychology-//-Female-//-Humans-//-Male-//-Middle Aged-//-Treatment Outcome-//-Young Adult	Objective: Counseling interventions for parents with a daughter affected by an eating disorder (ED) may represent a useful and cost-effective tool to improve patients' compliance to treatment and overall outcome. The present study evaluates the outcome of Adlerian Parental Counseling (APC) on individuals affected by ED and their parents.; Methods: We assessed 114 patients whose parents underwent …	Include		http://www.ncbi.nlm.nih.gov/pubmed/24155184		Neurosciences Department, Regional Pilot Centre for Eating Disorders, University of Torino, Via Cherasco 11, 10126, Turin, Italy, federico.amianto@unito.it.		DE	PSY PE PSYCHOTH		EDS	mnh	EBSCOhost
R. I. Amin, A.; Naeem, F.; Irfan, M.	2020	Effectiveness of a culturally adapted cognitive behavioural therapy-based guided self-help (CACBT-GSH) intervention to reduce social anxiety and enhance self-esteem in adolescents: a randomized controlled trial from Pakistan	Behavioural and Cognitive Psychotherapy						2022-12-01					2022-05-26			Effectiveness of a culturally adapted cognitive behavioural therapy-based guided self-help (CACBT-GSH) intervention to reduce social anxiety and enhance self-esteem in adolescents: a randomized controlled trial from Pakistan		1469-1833 (electronic)-//-1469-1833											RCT	631870826			cognitive behavioural therapy (CBT)-//-culture-//-guided self-help-//-self-esteem-//-social anxiety-//-adolescent-//-analysis of covariance-//-anxiety-//-article-//-child-//-cognitive behavioral therapy-//-controlled study-//-female-//-human-//-major clinical study-//-male-//-Pakistan-//-randomized controlled trial-//-Rosenberg Self-Esteem Scale-//-self help	BACKGROUND: Social anxiety is common among adolescents in Pakistan and is associated with low self-esteem. Among the recommended treatments, cognitive behavioural therapy (CBT) is effective, and self-help approaches are encouraged. AIM: To determine the effectiveness of culturally adapted CBT-based guided self-help (CACBT-GSH) intervention, using a manual 'Khushi aur Khatoon', for treating social…	Included (ILL - hard copy in alicia's desk)		https://pubmed.ncbi.nlm.nih.gov/32450939/		(Amin) Department of Professional Psychology, Bahria University, Islamabad, Pakistan (Iqbal) Department of Applied Psychology, Pakistan (Naeem) University of Toronto and Centre for Addiction & Mental Health, Toronto, Canada (Irfan) Department of Mental Health, Psychiatry & Behavioural Sciences, Peshawar Medical College, Riphah International University, Islamabad, Pakistan		AR	PSY CBT SELFH		SOP	Embase	Ovid Technologies	English
F. Z. Amini, Nathan J.; Burke, Edward L.; Salasnek, Sheil	1982	A controlled study of inpatient vs. outpatient treatment of delinquent drug abusing adolescents: One year results	Comprehensive Psychiatry			23		5	436-444					Sep-Oct			A controlled study of inpatient vs. outpatient treatment of delinquent drug abusing adolescents: One year results		0010-440X			PSY MULTI > SERV								RCT	Peer Reviewed Journal: 1983-24108-001		Inpatient vs Outpatient treatment	*Drug Abuse-//-*Hospitalization-//-*Juvenile Delinquency-//-*Outpatient Treatment-//-*Social Adjustment-//-Drug Rehabilitation-//-Outpatient Services [3371].-//-Human. Adolescence (13-17 yrs)	74 of 87 delinquent drug-abusing adolescents (mean age 16.1 yrs at initial assessment) randomly assigned to inpatient or outpatient treatment were administered the MMPI and measures of social functioning (disturbance in peer contacts, school disturbance, antisocial behavior, drug and alcohol use, problem alcohol use, and global change) at 1-yr follow-up. Results show no significant differences be…	Journal-//-Peer Reviewed Journal		http://www.ncbi.nlm.nih.gov/pubmed/?term=A+controlled+study+of+inpatient+vs.+outpatient+treatment+of+delinquent+drug+abusing+adolescents%3A+One+year+results				AR	SERV SERVOTH		SUBSTANCE			English
N. W. Amir, G.; Beard, C.; Bomyea, J.; Taylor, C. T.	2008	The effect of a single-session attention modification program on response to a public-speaking challenge in socially anxious individuals	Journal of Abnormal Psychology			117		4	860-868								The effect of a single-session attention modification program on response to a public-speaking challenge in socially anxious individuals		0021-843X											RCT			Attention bias modification/training	adult-//-article-//-controlled study-//-face-//-female-//-health program-//-human-//-major clinical study-//-male-//-mental performance-//-nonresponse bias-//-provocation test-//-public speaking-//-selective attention-//-social phobia-//-speech analysis	Research suggests that individuals with social anxiety show an attention bias for threat-relevant information However, few studies have directly manipulated attention to examine its effect on anxiety. In the current article, the authors tested the hypothesis that an attention modification program would be effective in reducing anxiety response and improving performance on a public-speaking challe…	INCLUDE	II	http://www.ncbi.nlm.nih.gov/pubmed?term=The%20Effect%20of%20a%20Single-Session%20Attention%20Modification%20Program%20on%20Response%20to%20a%20Public-Speaking%20Challenge%20in%20Socially%20Anxious%20Individuals		Amir, N., San Diego State University/University of California, San Diego, United States		AR	PSY ABM		SOP
M. G. Amirzadegan, S.; Asgharnejad Farid, A. A.	2018	Comparison the efficiency of play and narrative therapy on decreasing depression, anxiety and aggression of sexually abused children in Tehran	European Psychiatry			48 (Supplement 1)			S143					March	Conference Abstract		Comparison the efficiency of play and narrative therapy on decreasing depression, anxiety and aggression of sexually abused children in Tehran		1778-3585											CCT	622874562		PLAY THERAPY	adolescent depression-//-aggression-//-analysis of covariance-//-anxiety-//-child-//-clinical article-//-controlled study-//-female-//-hospital admission-//-human-//-human tissue-//-male-//-narrative therapy-//-play therapy-//-pretest posttest design-//-questionnaire-//-sampling-//-school child-//-victim-//-conference abstract	Aims and context.- Child sexual abuse is one of the most common psycho-social health problem which bring so many negative consequences for the child. The current study is aimed on comparison the efficiency of play and narrative therapy on decreasing depression, anxiety and aggression of sexually abused children. Methodology.- The current study is an experimental research along pre-test, post-test…	2nd stage include for coding		https://www.cochranelibrary.com/central/doi/10.1002/central/CN-01920740/full		(Amirzadegan) Clinical Psychology, Islamic Azad University, Tehran, Iran, Islamic Republic of (Ghahari) Department of Mental Health, School of Behavioral Sciences, Iran University of Medical Sciences IUMS, Tehran, Iran, Islamic Republic of (Ghahari) Psychiatry and Behavioral Sciences Research Center, Addiction Institute, Mazandaran University of Medical Sciences, Sari, Iran, Islamic Republic of (…		AR	PSY NET PSYCHOTH		ANX DD	Embase	Ovid Technologies	English
G. P. C. Amminger, A. M.; Ohmann, S.; Klier, C. M.; Mossaheb, N.; Bechdolf, A.; Nelson, B.; Thompson, A.; McGorry, P. D.; Yung, A. R.; Schafer, M. R.	2013	Omega-3 fatty acid supplementation in adolescents with borderline personality disorder and ultra-high risk criteria for psychosis: A post hoc subgroup analysis of a double-blind, randomized controlled trial	Canadian Journal of Psychiatry			58		7	402-408								Omega-3 fatty acid supplementation in adolescents with borderline personality disorder and ultra-high risk criteria for psychosis: A post hoc subgroup analysis of a double-blind, randomized controlled trial		0706-7437-//-1497-0015											RCT			OMEGA-3	NCT00396643-//-omega 3 fatty acid-//-adolescent-//-article-//-borderline state-//-clinical trial-//-erythrocyte-//-female-//-human-//-male-//-Montgomery Asberg Depression Rating Scale-//-Positive and Negative Syndrome Scale-//-post hoc analysis-//-randomized controlled trial (topic)-//-social psychology-//-supplementation-//-unspecified side effect	Objective: To investigate whether long-chain omega-3 (n-3) polyunsaturated fatty acids (PUFAs) improve functioning and psychiatric symptoms in young people with borderline personality disorder (BPD) who also meet ultra-high risk criteria for psychosis. Methods: We conducted a post hoc subgroup analysis of a double-blind, randomized controlled trial. Fifteen adolescents with BPD (mean age 16.2 yea…	INCLUDE - salami but reports new outcome data of functioning (primary paper- Amminger GP, Schäfer MR, Papageorgiou K, et al. Long-chain omega-3 fatty acids for indicated prevention of psychotic disorders: a randomized, placebo-controlled trial. Arch Gen Psychiatry. 2010;67:146–154)		http://www.ncbi.nlm.nih.gov/pubmed/?term=Omega-3+fatty+acid+supplementation+in+adolescents+with+borderline+personality+disorder+and+ultra-high+risk+criteria+for+psychosis%3A+A+post+hoc+subgroup+analysis+of+a+double-blind%2C+randomized+controlled+trial		Amminger, G.P., Orygen Youth Health Research Centre, Centre for Youth Mental Health, University of Melbourne, Melbourne, VIC, Australia		AR	CAM O3		PS
G. P. S. Amminger, Miriam R.; Papageorgiou, Konstantinos; Klier, Claudia M.; Cotton, Sue M.; Harrigan, Susan M.; Mackinnon, Andrew; McGorry, Patrick D.; Berger, Gregor E.	2010	Long-chain omega-3 fatty acids for indicated prevention of psychotic disorders: a randomized, placebo-controlled trial	Archives of General Psychiatry	United States		67		2	146-154					2			Long-chain omega-3 fatty acids for indicated prevention of psychotic disorders: a randomized, placebo-controlled trial													RCT	20124114			Fatty Acids, Omega-3/*therapeutic use-//-Psychotic Disorders/*prevention & control-//-Adolescent-//-Adult-//-Diagnostic and Statistical Manual of Mental Disorders-//-Dose-Response Relationship, Drug-//-Double-Blind Method-//-Fatty Acids, Omega-3/adverse effects-//-Female-//-Health Status-//-Humans-//-Male-//-Patient Acceptance of Health Care/statistics & numerical data-//-Psychotic Disorders/diag…	Context: Objective: Design: Setting: Participants: Interventions: Main Outcome Measures: Results: Conclusions: The use of antipsychotic medication for the prevention of psychotic disorders is controversial. Long-chain omega-3 (omega-3) polyunsaturated fatty acids (PUFAs) may be beneficial in a range of psychiatric conditions, including schizophrenia. Given that omega-3 PUFAs are generally benefic…	1538-3636-//-Accession Number: 20124114. Language: English. Date Created: 20100203. Date Completed: 20100310. Update Code: 20101124. Publication Type: Journal Article; Randomized Controlled Trial; Research Support, Non-U.S. Gov't. Journal ID: 0372435. Publication Model: Print. Cited Medium: Internet. NLM ISO Abbr: Arch. Gen. Psychiatry Linking ISSN: 0003990X. Subset: AIM; IM. Date of Electronic P…		http://www.ncbi.nlm.nih.gov/pubmed/20124114		Department of Child and Adolescent Psychiatry, Medical University of Vienna, Vienna, Austria. gpamminger@gmail.com		AR	CAM O3		PS
G. P. S. Amminger, M.; Klier, C.; McGorry, P.; Schafer, M.	2014	Longer-term follow-up in the Vienna omega-3 psychosis prevention trial [Conference abstract]	Early Intervention in Psychiatry			8			41								Longer-term follow-up in the Vienna omega-3 psychosis prevention trial [Conference abstract]		1751-7885											RCT			Omega 3 fatty acid fish oil	omega 3 fatty acid-//-placebo-//-psychosis-//-follow up-//-prevention study-//-human-//-risk-//-vocation-//-double blind procedure-//-log rank test-//-survival time-//-psychiatry	Background: We have shown that a 12-week intervention with long-chain omega-3 polyunsaturated fatty acids (PUFAs) reduced the risk of progression to psychotic disorder in young people with subthreshold psychotic states for a 12-month period (Amminger et al., 2010, Arch Gen Psychiatry). Now we have completed a longer-term follow-up of this trial to determine the longer-term efficacy of omega-3-PUF…	incl		http://onlinelibrary.wiley.com/doi/10.1111/eip.12186/full		G.P. Amminger, Orygen Youth Health Research Centre, University of Melbourne, Parkville, Australia		AR	CAM O3		PS
G. P. S. Amminger, M. R.; Schlogelhofer, M.; Klier, C. M.; McGorry, P. D.	2015	Longer-term outcome in the prevention of psychotic disorders by the Vienna omega-3 study	Nature Communications			6											Longer-term outcome in the prevention of psychotic disorders by the Vienna omega-3 study		2041-1723											RCT			FISH OIL	omega 3 fatty acid-//-placebo-//-adolescent-//-adult-//-anxiety disorder-//-article-//-brain development-//-brain function-//-clinical article-//-controlled study-//-double blind procedure-//-eating disorder-//-employment status-//-female-//-follow up-//-functional disease-//-genetic risk-//-Global Assessment of Functioning-//-health care utilization-//-human-//-intention to treat analysis-//-int…	Long-chain omega-3 polyunsaturated fatty acids (PUFAs) are essential for neural development and function. As key components of brain tissue, omega-3 PUFAs play critical roles in brain development and function, and a lack of these fatty acids has been implicated in a number of mental health conditions over the lifespan, including schizophrenia. We have previously shown that a 12-week intervention …	incl: code		https://www.ncbi.nlm.nih.gov/pubmed/26263244		G.P. Amminger, Orygen - the National Centre of Excellence in Youth Mental Health, University of Melbourne, Parkville, Australia		AR	CAM O3		PS
M. E.-M. Amr, A.; Shams, T.; Vieira, K.; Lakhan, S. E.	2013	Efficacy of vitamin C as an adjunct to fluoxetine therapy in pediatric major depressive disorder: A randomized, double-blind, placebo-controlled pilot study	Nutrition Journal			12		1									Efficacy of vitamin C as an adjunct to fluoxetine therapy in pediatric major depressive disorder: A randomized, double-blind, placebo-controlled pilot study		1475-2891											RCT			Vitamin C	ascorbic acid-//-fluoxetine-//-placebo-//-article-//-childhood disease-//-Children Depression Inventory-//-Children Depression Rating Scale-//-Clinical Global Impression scale-//-controlled study-//-double blind procedure-//-drug efficacy-//-human-//-major depression-//-patient compliance-//-pilot study-//-prospective study-//-psychologic test-//-randomized controlled trial-//-symptom-//-treatmen…	Background: Current antidepressants used to treat pediatric patients have the disadvantage of limited efficacy and potentially serious side effects. The purpose of this study was to assess the efficacy of vitamin C as an adjuvant agent in the treatment of pediatric major depressive disorder in a six-month, double-blind, placebo-controlled pilot trial. Methods. The study group (n=12) was given flu…			http://www.ncbi.nlm.nih.gov/pubmed?term=Efficacy[Title]+AND+vitamin[Title]+AND+C[Title]+AND+adjunct[Title]+AND+fluoxetine[Title]+AND+therapy[Title]+AND+pediatric[Title]+AND+major[Title]+AND+depressive[Title]+AND+disorder[Title]+AND+randomized[Title]+AND+double-blind[Title]+AND+placebo-controlled[Title]+AND+pilot[Title]+AND+study[Title]&cmd=DetailsSearch		Lakhan, S.E., Biosciences Department, Global Neuroscience Initiative Foundation, Los Angeles, CA, United States		DE	CAM VIT		DD
M. L. Amr, S. E.; Sanhan, S.; Al-Rhaddad, D.; Hassan, M.; Thiabh, M.; Shams, T.	2013	Efficacy and tolerability of quetiapine versus haloperidol in first-episode schizophrenia: A randomized clinical trial	International Archives of Medicine			6		1									Efficacy and tolerability of quetiapine versus haloperidol in first-episode schizophrenia: A randomized clinical trial		1755-7682											RCT				haloperidol-//-quetiapine-//-adult-//-akathisia-//-article-//-common cold-//-controlled study-//-dizziness-//-drug dose titration-//-drug efficacy-//-drug tolerability-//-fatigue-//-female-//-Global Assessment of Functioning-//-headache-//-human-//-insomnia-//-major clinical study-//-male-//-middle aged-//-outcome assessment-//-parkinsonism-//-Positive and Negative Syndrome Scale-//-randomized co…	Background: Schizophrenia is a chronic disease of global importance. The second-generation antipsychotic quetiapine has a favorable side-effect profile, however, its clinical effectiveness has been called into question when compared with first-generation antipsychotics such as haloperidol. This study evaluates the efficacy and tolerability of quetiapine versus haloperidol for first-episode schizo…	INCLUDE		http://www.ncbi.nlm.nih.gov/pubmed/?term=Efficacy+and+tolerability+of+quetiapine+versus+haloperidol+in+first-episode+schizophrenia%3A+A+randomized+clinical+trial		Lakhan, S.E., Global Neuroscience Initiative Foundation, Beverly Hills, CA, United States		FE	BIO FIRSTGEN SECONDGEN		PS
N. K. Anagnostopoulou, M.; Alba, A.	2018	Psychological interventions in psychosis in children and adolescents: a systematic review	European Child & Adolescent Psychiatry						4					2004-05-01	Review		Psychological interventions in psychosis in children and adolescents: a systematic review	Eur Child Adolesc Psychiatry	1435-165X											SR	29728871				BACKGROUND: Early onset psychosis (EOP), referring to psychosis with onset before the age of 18 years, is a more severe form of psychosis associated with worse prognosis. While medication is the treatment of choice, psychological interventions are also considered to have an important role in the management of symptoms and disability associated with this condition. The present review aimed to expl…	Included		https://www.ncbi.nlm.nih.gov/pubmed/29728871		Anagnostopoulou, Nefeli. National and Specialist Bethlem Adolescent Unit, South London and Maudsley NHS Foundation Trust, London, UK. Nefeli.anagnostopoulou@slam.nhs.uk.-//-Kyriakopoulos, Marinos. Department of Child and Adolescent Psychiatry, Institute of Psychiatry, Psychology and Neuroscience, King's College London, P066, De Crespigny Park, London, SE5 8AF, UK.-//-Kyriakopoulos, Marinos. Natio…		DE AR	PSY		PS	MEDLINE	Ovid Technologies	English
A. D. Anari, P.; Saleh-Sedghpour, B.	2009	The effectiveness of drama therapy on decreasing of the symptoms of social anxiety disorder in children (Conference abstract)	European Psychiatry			24			S514								The effectiveness of drama therapy on decreasing of the symptoms of social anxiety disorder in children (Conference abstract)		0924-9338			CAM>PSY PSYCHOTH								CCT			Drama therapy	child-//-social phobia-//-therapy-//-literature-//-anxiety-//-school-//-adolescent-//-control group-//-primary school-//-covariance-//-follow up-//-prevention-//-city	The effectiveness of Drama therapy on decreasing of the symptoms of Social Anxiety Disorder (Performance Anxiety, Performance Avoidance , Social Anxiety & Social Performance Subtests) in 10- 11 years old children was investigated in this study. 2 schools were randomly selected from elementary schools of Tehran city. First, Validation the Liebowitz Social Anxiety Scale for Children and Adolescents…	Under 12years mean age Abstract only, presents results-//-CAM (drama therapy)	II			Anari, A., Shahid Beheshti, TehranIran		AR	CAM CREATIVE		SOP
D. F. Anastasiadou, F.; Brugnera, A.; Canas-Vinader, L.; SerranoTroncoso, E.; Carretero-Jardi, C.; Linares-Bertolin, R.; Munoz-Rodriguez, R.; Martinez-Nunez, B.; Graell-Berna, M.; Torralbas-Ortega, J.; Torrent-Sola, L.; Punti-Vidal, J.; Carrera-Ferrer, M.; Munoz-Domenjo, A.; Diaz-Marsa, M.; Gunnard, K.; Cusido, J.; Arcal-Cunillera, J.; Lupianez-Villanueva, F.	2020	An mHealth intervention for the treatment of patients with an eating disorder: A multicenter randomized controlled trial	International Journal of Eating Disorders														An mHealth intervention for the treatment of patients with an eating disorder: A multicenter randomized controlled trial		0276-3478-//-1098-108X											RCT	2004856949			eating disorders-//-mental health-//-mHealth-//-randomized controlled trial-//-adult-//-anxiety-//-article-//-cognitive behavioral therapy-//-comparative effectiveness-//-controlled study-//-depression-//-eating disorder-//-female-//-human-//-major clinical study-//-male-//-mental health service-//-multicenter study-//-outcome assessment-//-parallel design-//-patient referral-//-quality of life-/…	Objective: The current multicentre randomized controlled trial assessed the clinical efficacy of a combined mHealth intervention for eating disorders (EDs) based on cognitive behavioral therapy (CBT). Method(s): A total of 106 ED patients from eight different public and private mental health services in Spain were randomly assigned to two parallel groups. Patients of the experimental group (N = 5…	INCLUDED		https://pubmed.ncbi.nlm.nih.gov/32383503/		(Anastasiadou, Lupianez-Villanueva) Department of Information and Communication Sciences, Universitat Oberta de Catalunya, Barcelona, Spain (Anastasiadou, Folkvord, Lupianez-Villanueva) Open Evidence Research Group, Universitat Oberta de Catalunya, Barcelona, Spain (Folkvord) Tilburg School of Humanities and Digital Sciences, Tilburg University, Tilburg, Netherlands (Brugnera) Department of Human…		DE	PSY SERV CBT TECH SERVOTH		EDS	Embase	Ovid Technologies	English
L. A. K. M. Andersen, S.; Nielsen, A. S.; Bilberg, R.	2019	What is known about treatment aimed at indigenous people suffering from alcohol use disorder?	Journal of Ethnicity in Substance Abuse												Review		What is known about treatment aimed at indigenous people suffering from alcohol use disorder?		1533-2640-//-1533-2659											SR	2003534885			Alcohol use disorder-//-aud-//-binge drinking-//-indigenous people-//-natives-//-treatment-//-alcoholism-//-Cinahl-//-controlled study-//-human-//-juvenile-//-Medline-//-motivational interviewing-//-review-//-systematic review-//-alcohol-//-naltrexone	Background: Alcohol Use Disorder (AUD) is a destructive and serious problem among indigenous populations around the world. The drinking pattern differs from the non-indigenous populations by being short-term risky drinking such as binge drinking. In general, the treatment offered is based on conventional western strategies, though, in many regions' treatment facilities are poor. The present revie…	code		https://pubmed.ncbi.nlm.nih.gov/31686627/		(Andersen, Munk, Nielsen, Bilberg) University of Southern Denmark, Odense, Denmark-//-R. Bilberg, Unit for Clinical Alcohol Research, Institute of Clinical Research, Faculty of Health, University of Southern Denmark, Odense, Denmark. E-mail: rbilberg@health.sdu.dk		AR	PSY SERV TECH SERVOTH CBT MI SCREEN		ALCOHOL SUBSTANCE	Embase	Ovid Technologies	English
K. H. F. Anderson, Stephanie; Robson, Deborah; Cassis, Jimmy; Rodrigues, Cristina; Gray, Richard	2010	An exploratory, randomized controlled trial of adherence therapy for people with schizophrenia	International Journal of Mental Health Nursing	Australia		19		5	340-349					10			An exploratory, randomized controlled trial of adherence therapy for people with schizophrenia					RPE>DE								RCT	20887608		Adherence therapy	Medication Adherence*-//-Antipsychotic Agents/*therapeutic use-//-Cognitive Therapy/*methods-//-Psychotic Disorders/*therapy-//-Schizophrenia/*therapy-//-Adult-//-Antipsychotic Agents/adverse effects-//-Female-//-Humans-//-Male-//-Middle Aged-//-Patient Satisfaction-//-Psychotic Disorders/drug therapy-//-Psychotic Disorders/nursing-//-Psychotic Disorders/psychology-//-Schizophrenia/drug therapy-/…	Poor adherence limits the effectiveness of antipsychotic treatment in people with psychosis. The aim of the pragmatic, exploratory, single-masked trial conducted in the USA was to explore the efficacy, acceptability, and satisfaction with adherence therapy (AT) in a sample of people with schizophrenia. Twenty-six patients (12 experimental and 14 controls) were randomly allocated to receive eight …	1447-0349-//-Accession Number: 20887608. Language: English. Date Created: 20101004. Date Completed: 20110202. Update Code: 20110202. Publication Type: Journal Article; Randomized Controlled Trial. Journal ID: 101140527. Publication Model: Print. Cited Medium: Internet. NLM ISO Abbr: Int J Ment Health Nurs Linking ISSN: 14458330. Subset: N. Date of Electronic Publication: 20101001	PSYCOTH (Adherance Therapy - CBT&MI)	http://www.ncbi.nlm.nih.gov/pubmed/20887608		College of Nursing and Health Sciences, Florida International University, Miami, FL 33199, USA. andersok@fiu.edu		DE	PSY PSYCHOTH		PS
R. E. S. Anderson, S. H.; Donovan, C. L.; March, S.; Prosser, S.; Kenardy, J.	2012	Working alliance in online cognitive behavior therapy for anxiety disorders in youth: Comparison with clinic delivery and its role in predicting outcome	Journal of Medical Internet Research			14		3	e88								Working alliance in online cognitive behavior therapy for anxiety disorders in youth: Comparison with clinic delivery and its role in predicting outcome		1438-8871											RCT			ONLINE CBT	age-//-anxiety-//-article-//-behavior therapy-//-child-//-comparative study-//-female-//-human-//-Internet-//-male-//-methodology-//-online system-//-patient compliance-//-sex difference-//-treatment outcome	Substantial evidence exists that positive therapy outcomes are related to the therapist-client working alliance. To report two studies that examined (1) the quality of the working alliance in online cognitive behavior therapy (CBT), with minimal therapist contact, for anxiety disorders in youth, and (2) the role of working alliance and compliance in predicting treatment outcome. Study 1 participa…	INCLUDE		http://www.ncbi.nlm.nih.gov/pubmed?term=working%20alliance%20in%20online%20cognitive%20behavioral%20therapy%20for%20anxiety%20disorders%20in%20youth%20comparison%20with%20clinic%20delivery%20and%20its%20role%20in%20predicting%20outcome&cmd=correctspelling		Anderson, R.E., School of Psychology, University of Queensland, Brisbane, QLD, Australia.		DE	SERV PSY TECHVS CBT		ANX
K. D. W.-T. Anderson-Carpenter, J.; Chaney, L.; Jones, M.	2016	Reducing binge drinking in adolescents through implementation of the strategic prevention framework	American Journal of Community Psychology			57		2022-02-01	36-46					2022-03-01			Reducing binge drinking in adolescents through implementation of the strategic prevention framework		1573-2770											CCT	618852106		Strategic Prevention Framework (SPF) - community wide prevention program, system level	Binge drinking-//-Community intervention-//-Enforcement-//-Risk and protective factors-//-Strategic prevention framework-//-Youth and adolescents-//-adolescent-//-clinical trial-//-controlled clinical trial-//-controlled study-//-female-//-health care planning-//-health care policy-//-human-//-intersectoral collaboration-//-Kansas-//-male-//-multicenter study-//-organization and management-//-pre…	The Strategic Prevention Framework (SPF) is a conceptual model that supports coalition-driven efforts to address underage drinking and related consequences. Although the SPF has been promoted by the U.S. Substance Abuse and Mental Health Services Administration's Center for Substance Abuse Prevention and implemented in multiple U.S. states and territories, there is limited research on the SPF's e…	code		https://www.ncbi.nlm.nih.gov/pmc/articles/PMC4880411/		(Anderson-Carpenter) David Geffen School of Medicine, Integrated Substance Abuse Programs, Semel Institute for Neuroscience and Human Behavior, University of California, Los Angeles, UCLA Integrated Substance Abuse Programs, Los Angeles, CA, USA (Anderson-Carpenter, Watson-Thompson, Jones) Work Group for Community Health and Development, The University of Kansas, Lawrence, KS, USA (Watson-Thompso…		UP AR	SERV SERVOTH		ALCOHOL	Embase	Ovid Technologies	English
C. O. Andersson, A.; Olsson, M. O.; Bradvik, L.; Hakansson, A.	2017	Interactive voice response with feedback intervention in outpatient treatment of substance use problems in adolescents and young adults: A randomized controlled trial	International Journal of Behavioral Medicine			24		5	789-797					Oct			Interactive voice response with feedback intervention in outpatient treatment of substance use problems in adolescents and young adults: A randomized controlled trial													RCT	2016-62298-001			Randomized controlled trial (RCT), Interactive voice response (IVR), Outpatient treatment, Adolescents, Young adults, Substance use disorder, Mental health problems-//-*Drug Abuse-//-*Feedback-//-*Mental Disorders-//-*Psychological Assessment-//-*Voice-//-Mental Health-//-Outpatient Treatment-//-Outpatient Services [3371]	Purpose: Substance use disorders and problematic substance use are common problems in adolescence and young adulthood. Brief personalized feedback has been suggested for treatment of alcohol and drug problems and poor mental health. This repeated measurement randomized controlled trial examines the effect of an interactive voice response (IVR) system for assessing stress, depression, anxiety and …			https://www.ncbi.nlm.nih.gov/pmc/articles/PMC5608891/		Andersson, Claes: claes.andersson@mah.se		DE	PSY SERV NORM TECH		SUBSTANCE	PsycINFO	Ovid Technologies
G. W. Andersson, Johan; Jonsson, Ulf; Malmaeus, Fredrik; Carlbring, Per; Ost, Lars-Goran	2009	Internet-based self-help versus one-session exposure in the treatment of spider phobia: A randomized controlled trial	Cognitive Behaviour Therapy	United Kingdom	Taylor & Francis	38		2	114-120								Internet-based self-help versus one-session exposure in the treatment of spider phobia: A randomized controlled trial		1650-6073-//-1651-2316			ET>ET/PSYCHOTH								RCT	2009-11608-006. First Author & Affiliation: Andersson, Gerhard		SELF HELP	Internet-based self-help-//-live-exposure treatment-//-spider-phobic patients-//-treatment outcomes-//-clinical trials-//-Exposure Therapy-//-Online Therapy-//-Phobias-//-Self Help Techniques-//-Internet	The authors compared guided Internet-delivered self-help with one session of live-exposure treatment in a sample of spider-phobic patients. A total of 30 patients were included following screening on the Internet and a structured clinical interview. The Internet treatment consisted of five weekly text modules, which were presented on a web page, a video in which exposure was modeled, and support …	single session ET vs Internet self-help ET	II	http://www.ncbi.nlm.nih.gov/pubmed/20183690-//-		Andersson, Gerhard, Department of Behavioural Sciences and Learning, Linkoping University , SE-581 83, Linkoping, Sweden, Gerhard.Andersson@liu.se		DE	PSY SERV TECH ET SELFH		SPP	psyh	EBSCOhost
O. F. Andion, M.; Matali, J.; Gancedo, B.; Calvo, N.; Barral, C.; Valero, S.; Di Genova, A.; Diener, M. J.; Torrubia, R.; Casas, M.	2012	Effectiveness of combined individual and group dialectical behavior therapy compared to only individual dialectical behavior therapy: A preliminary study	Psychotherapy			49		2	241-250								Effectiveness of combined individual and group dialectical behavior therapy compared to only individual dialectical behavior therapy: A preliminary study		1939-1536											CCT				adolescent-//-adult-//-article-//-automutilation-//-borderline state-//-cognitive therapy-//-comparative study-//-female-//-follow up-//-group therapy-//-human-//-male-//-methodology-//-psychological aspect-//-psychological rating scale-//-statistics-//-suicide attempt-//-treatment outcome	Dialectical behavior therapy (DBT) is an effective therapy. However, treating borderline personality disorder (BPD) patients with standard DBT can be problematic in some institutions due to logistical or cost limitations. The aim of this preliminary study is to examine the efficacy of Individual DBT in 37 BPD patients, compared with Combined individual/Group DBT in 14 BPD patients. Outcome measur…	Self-harm behaviors were defined as intentional self-injury behaviors-//-without intention to die.		www.ncbi.nlm.nih.gov/pubmed/22642527		Andion, O., Psychiatry Department, Hospital Universitari Vall d'Hebron, CIBERSAM, and Psychiatry and Legal Medicine Department, Universitat Autonoma de Barcelona, Barcelona, Spain.		DE	PSY DBT		SU NSSI CO
M. Ando	2011	An intervention program focused on self-understanding and interpersonal interactions to prevent psychosocial distress among Japanese university students	Journal of Adolescence			34		5	929-940								An intervention program focused on self-understanding and interpersonal interactions to prevent psychosocial distress among Japanese university students		0140-1971-//-1095-9254											CCT			Successful Self Program: self-understanding,-//-self-control, interpersonal relationships, problem solving, conflict resolution, and stress-//-management.	adolescent-//-adult-//-aggressiveness-//-anger-//-anxiety-//-article-//-conflict management-//-confusion-//-controlled study-//-depression-//-fatigue-//-female-//-health program-//-health survey-//-hostility-//-human-//-human experiment-//-human relation-//-impulsiveness-//-interpersonal interaction-//-intervention program-//-Japanese-//-male-//-mental stress-//-mood-//-problem solving-//-self co…	This study evaluated the impact of a preventive intervention program focused on self-understanding and interpersonal interactions to prevent psychosocial distress among Japanese university students. Two hundred and twenty-two undergraduate students were divided into a treatment group and a control group to complete Time 1 and Time 2 surveys. The intervention program included eleven weekly session…	INCLUDE		http://www.ncbi.nlm.nih.gov/pubmed/?term=An+intervention+program+focused+on+self-understanding+and+interpersonal+interactions+to+prevent+psychosocial+distress+among+Japanese+university+students		Ando, M., Department of Clinical Psychology in Education, Graduate School of Education, Okayama University, Okayama-shi 700-8530, Japan		UP	PSY PSYCHOTH		ANX DD
S. N. Ando, A.; Koike, S.; Yamasaki, S.; Ishikura, S.; Aono, E.; Harima, H.; Wakeshima, T.; Asukai, N.; Okazaki, Y.	2012	Specialized early intervention program for psychosis is effective in prevention of disengagement from services (Conference abstract)	Early Intervention in Psychiatry			6			95								Specialized early intervention program for psychosis is effective in prevention of disengagement from services (Conference abstract)		1751-7885											CCT			SPECIALIST EARLY INTERVENTION PROGRAM (included cognitive behavioral therapeutic approaches, psycho-educational approaches, family interventions, and pharmacological therapy)	neuroleptic agent-//-psychosis-//-prevention-//-neurobiology-//-policy-//-early intervention-//-Japan-//-patient-//-human-//-control group-//-mental disease-//-cohort analysis-//-outcome assessment-//-relapse-//-family therapy-//-hospital-//-outpatient department-//-medical record-//-drug therapy	Background: First episode psychosis is easy to relapse during the five years since onset. Disengagement was suggested to be an important factor for exacerbation of psychiatric symptoms. The objectives of this study were: 1) to examine whether the early intervention program prevents disengagement from treatment, 2) to investigate the effectiveness of the early intervention program for psychosis in…	INCLUDE		http://dx.doi.org/10.1111/j.1751-7893.2012.00394.x		Ando, S., Tokyo Metropolitan Institute of Medical Science, Japan		FE	SERV SERVOTH		PS
M. S. S. Andover, H. T.; Morris, B. W.; Holman, C. S.; Miller, I. W.	2017	An intervention for nonsuicidal self-injury in young adults: A pilot randomized controlled trial	Journal of Consulting and Clinical Psychology			85		6	620-631					June			An intervention for nonsuicidal self-injury in young adults: A pilot randomized controlled trial		0022-006X-//-1939-2117											RCT	615410065		multicomponent: Treatment for self-injurous behaviour (T-SIB): psychoeducation, motivation enhancement techniques, functional assessment, identifying alternative behaviors to NSSI and to implement differential reinforcement procedures to decrease NSSI behavior and increase use of alternative behaviors, interpersonal communiation, cognitive distortions, distress tolerance,	nonsuicidal self-injury-//-rct-//-treatment development-//-treatment outcome research-//-adult-//-article-//-automutilation/dt [Drug Therapy]-//-automutilation/th [Therapy]-//-behavior therapy-//-Caucasian-//-clinical article-//-controlled study-//-ethnicity-//-feasibility study-//-female-//-Hispanic-//-human-//-intention to treat analysis-//-intervention study-//-male-//-nonsuicidal self-injury/…	Objective: Nonsuicidal self-injury (NSSI) is prevalent among young adults and associated with negative medical and psychological consequences, necessitating its treatment. However, few treatments have been developed to treat NSSI specifically, or to treat the behavior among individuals without borderline personality disorder. The purpose of this study was to investigate the Treatment for Self-Inj…	Included		https://www.ncbi.nlm.nih.gov/pubmed/28414488		(Andover, Miller) Department of Psychology, Fordham University, 441 East Fordham Road, Bronx, NY 10458, United States (Schatten, Holman) Psychosocial Research Program, Butler Hospital, Providence, RI, United States (Schatten, Holman) Department of Psychiatry and Human Behavior, Warren Alpert Medical School of Brown University, United States (Morris) Pediatric Behavioral Health Integration Program…		DE	PSY PSYCHOTH		NSSI	Embase	Ovid Technologies	English
D. G. O. C. Andrewes, Peter; Mulder, Claudia; McLennan, Jim; et al.,	1996	Computerised psychoeducation for patients with eating disorders	Australian & New Zealand Journal of Psychiatry			30		4	492-497					Aug			Computerised psychoeducation for patients with eating disorders		0004-8674; 1440-1614			-								RCT	Peer Reviewed Journal: 1997-07351-010		Computer delivered psychoeducation	*Anorexia Nervosa; *Bulimia; *Computer Assisted Instruction; *Health Education; *Health Knowledge; Client Attitudes; Promotion & Maintenance of Health & Wellness [3365].; Human. Adulthood (18 yrs & older)	Assessed a new computer-based method of health education for patients with bulimia and anorexia nervosa. 54 patients with eating disorders were allocated randomly to 1 of 2 groups to receive either a computer-presented health education package (DIET) or a placebo computer-based program. Both groups were assessed before and after intervention on a questionnaire measuring knowledge of eating disord…	Journal; Peer Reviewed Journal		http://dx.doi.org/10.3109/00048679609065022				DE	PSY SERV TECH PE		BN AN			English
F. T. C. Androne, C.; Alboaie, A. F.; Patrascu, M.	2016	Evaluation of cognitive functioning during antidepressant treatment in young patients with severe major depressive disorder [abstract]	European Neuropsychopharmacology			26			S60-S61								Evaluation of cognitive functioning during antidepressant treatment in young patients with severe major depressive disorder [abstract]		0924-977X											RCT			escitalopram, fluoxetine, tianeptine, mirtazapine, bupropion, venlafaxine, duloxetine	antidepressant agent-//-amfebutamone-//-mirtazapine-//-venlafaxine-//-duloxetine-//-escitalopram-//-fluoxetine-//-tianeptine-//-human-//-workshop-//-major depression-//-Europe-//-scientist-//-patient-//-processing-//-population-//-verbal memory-//-depression-//-velocity-//-long term memory-//-planning-//-problem solving-//-hippocampus-//-glia cell-//-nervous system development-//-adult-//-memory-…	Background: Psychosocial functioning and cognitive disorders seem to be interconnected in major depressive disorder (MDD); it is important to investigate this phenomenon in a young and active population. Reduced performance in domains like attention and processing speed, executive function, or verbal knowledge correlate with relational and professional efficiency [1]. Impairments of neuroplastici…	in: code		http://dx.doi.org/10.1016/S0924-977X(16)70067-8		F.T. Androne, Emergency University, Military Hospital, Psychiatry, Bucharest, Romania		DE	BIO SSRI TCA TECA SNRI ANTIDOTH		DD
Anonymous	2018	Cognitive behavioural therapy for psychosis: A health technology assessment	Ontario Health Technology Assessment Series			18		5	1-141								Cognitive behavioural therapy for psychosis: A health technology assessment		1915-7398											SR	625218268			article-//-auditory hallucination-//-biomedical technology assessment-//-blunted affect-//-budget-//-clinical effectiveness-//-clinical outcome-//-cognitive behavioral therapy-//-confidence interval-//-cost effectiveness analysis-//-cost utility analysis-//-delusion-//-face to face support group-//-follow up-//-funding-//-geographic distribution-//-health care access-//-health care cost-//-health…	Background Cognitive behavioural therapy (CBT) for psychosis is a distinct type of psychotherapy that has been recommended together with antipsychotic drugs and comprehensive usual care in the management of schizophrenia, a complex mental health disorder associated with a high economic and societal burden. The objectives of this report were to assess the effectiveness, harms, cost-effectiveness, …	Included: seperate section on FEP		https://pubmed.ncbi.nlm.nih.gov/30443277/				FE	PSY CBT		PS	Embase	Ovid Technologies	English
S. L. S. Antognelli, M. J.; Newby, J. M.	2020	A randomised controlled trial of computerised interpretation bias modification for health anxiety	Journal of Behavior Therapy and Experimental Psychiatry			66 (no pagination)		101518						March			A randomised controlled trial of computerised interpretation bias modification for health anxiety		0005-7916-//-1873-7943											RCT	2003316816			Cognitive bias modification-//-E-health-//-Health anxiety-//-Illness anxiety disorder-//-Interpretation bias-//-Somatic symptom disorder-//-adult-//-anxiety disorder-//-article-//-cognition-//-controlled study-//-effect size-//-female-//-follow up-//-human-//-Internet-//-major clinical study-//-male-//-randomized controlled trial-//-telehealth	Background and objectives: Health anxiety is characterised by a tendency to interpret benign bodily sensations as a sign of serious illness. This study aimed to examine whether computerised cognitive bias modification (CBM-I) training to facilitate benign interpretations of bodily symptoms could reduce these negative interpretations of bodily symptoms, health anxiety and comorbid symptoms. Method…	Included		https://pubmed.ncbi.nlm.nih.gov/31610436/		(Antognelli, Sharrock, Newby) School of Psychology, UNSW Sydney, Australia-//-J.M. Newby, School of Psychology, UNSW Sydney, 1302 Mathews Building, Kensington, NSW 2052, Australia. E-mail: j.newby@unsw.edu.au		DE	PSY SERV ABM TECH		ANX	Embase	Ovid Technologies	English
M. C. C.-D. Antonio, J. J.	2015	Systematic review of interventions focusing on indigenous adolescent mental health and substance use	American Indian & Alaska Native Mental Health Research			22		3	36-56						Literature Review; Systematic Review		Systematic review of interventions focusing on indigenous adolescent mental health and substance use		0893-5394-//-1533-7731											SR	2015-47339-003			interventions, indigenous populations, adolescent development, mental health, substance abuse-//-*Drug Abuse-//-*Indigenous Populations-//-*Intervention-//-*Mental Health-//-Adolescent Development-//-Substance Abuse & Addiction [3233]-//-Human Adolescence (13-17 yrs)	Mental health and substance use are pressing public health concerns among Indigenous adolescent populations. This systematic review analyzed interventions focusing on mental health and substance use that utilize the Positive Youth Development (PYD) framework, incorporate culturally tailored programs, and are geared toward Indigenous adolescents. In total, 474 articles were retrieved from PSYCInfo…	in code		https://www.ncbi.nlm.nih.gov/pubmed/26425865		K-//-Antonio, Mapuana C. K.: antoniom@hawaii.edu-//-Antonio, Mapuana C. K.: Department of Public Health Sciences, University of Hawaii at Manoa, 677 Ala Moana Boulevard, Suite 1016b, Honolulu, HI, US, 96813, antoniom@hawaii.edu-//-Antonio, Mapuana C. K.: Department of Public Health Sciences, University of Hawaii at Manoa, Honolulu, HI, US Chung-Do, Jane J.: Department of Public Health Sciences, U…		AR DE	PSY		SUBSTANCE	PsycINFO	Ovid Technologies	English
M. S. Anttila, R.; Katajisto, J.; Valimaki, M.	2019	Impact of a web program to support the mental wellbeing of high school students: A quasi experimental feasibility study	International Journal of Environmental Research & Public Health			16		14	11					07 11	Research Support, Non-U.S. Gov't		Impact of a web program to support the mental wellbeing of high school students: A quasi experimental feasibility study	Int J Environ Res Public Health	1660-4601											CCT	31336738		DepisNet-Thai, group v individual, multicomponent prevention program	Adolescent-//-Depression/ep [Epidemiology]-//-*Depression/th [Therapy]-//-*Feasibility Studies-//-Female-//-Humans-//-Male-//-Mental Health-//-Schools-//-Students-//-Thailand	Little effort has been made to investigate the potential of web programs aimed to support the mental wellbeing of adolescents in school environments in middle-income countries. A quasi-experimental feasibility study was conducted in Thailand with adolescents (N = 180) in three conveniently sampled high schools and with teachers (N = 12) who acted as program tutors. The web program was used in sma…	code		https://www.ncbi.nlm.nih.gov/pmc/articles/PMC6679030/		Anttila, Minna. Department of Nursing Science, University of Turku, 20014 Turku, Finland. minna.anttila@utu.fi.-//-Sittichai, Ruthaychonnee. Kids and Youth Development Research Unit, Research Center for Educational Innovations and Teaching and Learning Excellence, Faculty of Humanities and Social Sciences, Prince of Songkla University, Muang, Pattani 94000, Thailand.-//-Katajisto, Jouko. Departme…		UP	PSY PSYCHOTH SERV TECH		DD	MEDLINE	Ovid Technologies	English
N. S. Antypa, A. H. M.; Strengholt, A.; VanDerDoes, A. J. W.	2012	Effects of omega-3 fatty acid supplementation on mood and emotional information processing in recovered depressed individuals	Journal of Psychopharmacology			26		5	738-743								Effects of omega-3 fatty acid supplementation on mood and emotional information processing in recovered depressed individuals		0269-8811-//-1461-7285											RCT			fish oil omega 3 fatty acid	fish oil-//-placebo-//-adult-//-article-//-controlled study-//-decision making-//-depression-//-double blind procedure-//-drug mechanism-//-emotionality-//-female-//-human-//-major clinical study-//-male-//-mental performance-//-mental test-//-mood change-//-priority journal-//-randomized controlled trial-//-self report	Beneficial effects of omega-3 fatty acids have been reported for several psychiatric disorders, particularly for depression. Association studies show a relationship between omega-3 intake and depression risk. Meta-analyses of clinical trials have shown a moderate effect of supplementation on depressive symptoms, but not on normal mood states. Few studies have investigated effects on cognition. Th…			http://www.ncbi.nlm.nih.gov/pubmed/?term=Effects+of+omega-3+fatty+acid+supplementation+on+mood+and+emotional+information+processing+in+recovered+depressed+individuals		Antypa, N., Leiden University, Institute of Psychology, 2333 AK Leiden, Netherlands		RP	CAM O3		DD
N. V. Antypa, A. J. W.; Smelt, A. H. M.; Rogers, R. D.	2009	Omega-3 fatty acids (fish-oil) and depression-related cognition in healthy volunteers	Journal of Psychopharmacology			23		7	831-840								Omega-3 fatty acids (fish-oil) and depression-related cognition in healthy volunteers													RCT			fish oil omega 3 fattty acid	docosahexaenoic acid-//-fish oil-//-icosapentaenoic acid-//-omega 3 fatty acid-//-placebo-//-adult-//-article-//-attention-//-clinical trial-//-cognition-//-controlled clinical trial-//-controlled study-//-decision making-//-depression-//-diet supplementation-//-double blind procedure-//-drug effect-//-emotion-//-facial expression-//-female-//-human-//-impulsiveness-//-male-//-memory-//-mood-//-n…	Omega-3 polyunsaturated fatty acid (n-3 PUFA) supplementation may be beneficial in the treatment of several psychiatric disorders, including depression. A small number of studies have suggested that there may also be cognitive and mood effects in healthy samples. The purpose of the present study was to investigate the effects of n-3 PUFA on depression-relevant cognitive functioning in healthy ind…	0269-8811-//-1461-7285		http://www.ncbi.nlm.nih.gov/pubmed/18583436/		Antypa, N., Institute for Psychological Research, Leiden University, 2333 AK Leiden, Netherlands		UP	CAM O3		DD
Y. T. Aoki, Y.; Inoue, M.; Furuno, T.; Kobayashi, Y.; Chiba, H.; Kakita, Y.; Hori, M.; Tachimori, H.; Watanabe, K.	2019	Seven-day shared decision making for outpatients with first episode of mood disorders among university students: A randomized controlled trial	Psychiatry Research			281 (no pagination)		112531						November			Seven-day shared decision making for outpatients with first episode of mood disorders among university students: A randomized controlled trial		0165-1781-//-1872-7123											RCT	2002857034		decision aid, shared decision making	Bipolar disorders-//-Decision aid-//-Decision making-//-Decision support techniques-//-Depression-//-Patient participation-//-sdm-//-Young adult-//-adult-//-article-//-controlled study-//-disease severity-//-feasibility study-//-female-//-human-//-major clinical study-//-male-//-medication compliance-//-mental health care-//-mood disorder-//-outcome assessment-//-outpatient-//-patient referral-//…	Providing appropriate treatment to patients with a first episode of mood disorders is crucial for recovery from the disorders. Although shared decision making (SDM) has been proposed as a promising model in psychiatric practice, an appropriate SDM approach has not yet been established. The aim of the current study was to evaluate the effects of an originally developed seven-day SDM program for ou…	code		https://pubmed.ncbi.nlm.nih.gov/31521046/		(Aoki) Psychiatric and Mental Health Nursing, St. Luke's International University, 10-1 Akashi-cho, Chuo-ku, Tokyo 104-0044, Japan (Takaesu, Watanabe) Department of Neuropsychiatry, School of Medicine, Kyorin University, 6-20-2 Shinkawa, Mitaka-shi, Tokyo 181-8611, Japan (Inoue) Science and Engineering, Waseda University, 3-4-1 Ookubo, Shinjuku-ku, Tokyo 169-8555, Japan (Furuno) Department of Psy…		DE	PSY SERV SERVOTH PSYCHOTH		DD BP	Embase	Ovid Technologies	English
E. O. Appiah-Brempong, P.; Owusu-Addo, E.; Cross, R.	2014	Motivational interviewing interventions and alcohol abuse among college students: A systematic review	American Journal of Health Promotion			29		1	e32-e42					2022-09-01	Review		Motivational interviewing interventions and alcohol abuse among college students: A systematic review		2168-6602											SR	611657995			Alcohol-//-College-//-Health focus: alcohol abuse-//-Health Promotion-//-Manuscript format: literature review-//-Motivational Interviewing-//-Setting: school-//-Strategy: education, behavior change-//-Students-//-Target population age: youth-//-Target population circumstances: college level, all income levels, all developed countries, all races/ethnicities-//-alcoholism/th [Therapy]-//-human-//-p…	OBJECTIVE: The study sought to assess the effectiveness of Motivational Interviewing (MI) interventions in reducing alcohol consumption among college students, as compared to no intervention or alternative interventions. It also sought to identify the potential moderators to MI intervention effects. DATA SOURCE: Database sources consulted included Cochrane Central Register of Control Trials, Psyc…	code		https://www.ncbi.nlm.nih.gov/pubmed/24670068				AR	PSY MI		ALCOHOL	Embase	Ovid Technologies	English
C. M. Arango, M.	2018	Long-term effects of an intervention for adolescents with early onset psychosis and their families. the piensa program [Conference abstract]	Early Intervention in Psychiatry			12 (Supplement 1)			41					October	Conference Abstract		Long-term effects of an intervention for adolescents with early onset psychosis and their families. the piensa program [Conference abstract]		1751-7893											RCT	624269501		group/family intervention	adolescent-//-controlled study-//-emergency ward-//-female-//-follow up-//-hospitalization-//-human-//-male-//-negative syndrome-//-problem solving-//-randomized controlled trial-//-conference abstract	Early specialized care may improve short-term outcomes in firstepisode psychosis. We implemented a psychoeducational group program (PIENSA) and showed that it helped adolescent patients and their families manage crises, improved patients' negative symptoms, and increased their involvement in social activities in the short-term. However, it was unclear whether the benefits persist over time. Objec…	Included.		https://onlinelibrary.wiley.com/doi/full/10.1111/eip.12722		(Arango, Mayoral) Hospital Universitario Gregorio Maranon, Universidad Complutense, CIBERSAM, Spain-//-C. Arango, Hospital Universitario Gregorio Maranon, Universidad Complutense, CIBERSAM, Spain		DE	PSY PE PST		PS	Embase	Ovid Technologies	English
C. R. Arango, Olalla; Parellada, Mara; Fraguas, David; Ruiz-Sancho, Ana; Medina, Oscar; Zabala, Arantzazu; Bombín, Igor; Moreno, Dolores	2009	Olanzapine compared to quetiapine in adolescents with a first psychotic episode	European Child & Adolescent Psychiatry	Germany		18		7	418-428					7			Olanzapine compared to quetiapine in adolescents with a first psychotic episode													RCT	19198920			Antipsychotic Agents/*therapeutic use-//-Benzodiazepines/*therapeutic use-//-Dibenzothiazepines/*therapeutic use-//-Psychotic Disorders/*drug therapy-//-Adolescent-//-Antipsychotic Agents/adverse effects-//-Benzodiazepines/adverse effects-//-Diagnostic and Statistical Manual of Mental Disorders-//-Dibenzothiazepines/adverse effects-//-Female-//-Humans-//-Male-//-Psychotic Disorders/diagnosis-//-P…	Objective: Method: Results: Conclusion: To compare the efficacy, safety, and tolerability of olanzapine and quetiapine in adolescents with first episode psychosis.Fifty adolescents (age 16 +/- 1.25) with a first episode of psychosis were randomized to quetiapine or olanzapine in a 6-month open label study. Efficacy and side effect scales, as well as vital signs and laboratory data were recorded a…	1435-165X-//-Accession Number: 19198920. Language: English. Date Created: 20090427. Date Completed: 20090921. Update Code: 20101124. Publication Type: Journal Article; Randomized Controlled Trial; Research Support, Non-U.S. Gov't. Journal ID: 9212296. Publication Model: Print-Electronic. Cited Medium: Internet. NLM ISO Abbr: Eur Child Adolesc Psychiatry Linking ISSN: 10188827. Subset: IM. Date of…		http://www.ncbi.nlm.nih.gov/pubmed/19198920		Psychiatry Department, Hospital General Universitario Gregorio MaraÃ±Ã³n, Centro de InvestigaciÃ³n BiomÃ©dica en Red de Salud Mental, CIBERSAM, Madrid, Spain. carango@mce.hggm.es		FE	BIO SECONDGEN		PS
D. E. Aras, A. W.	2016	The effects of eight weeks sport rock climbing training on anxiety	Acta Medica Mediterranea			32		1	223-230								The effects of eight weeks sport rock climbing training on anxiety		0393-6384-//-2283-9720											CCT	608674034		rock climbing	Cognitive anxiety-//-Self-confidence-//-Somatic anxiety-//-Sport rock climbing-//-adult-//-aerobic capacity-//-anxiety-//-body composition-//-clinical article-//-control group-//-controlled study-//-experimental model-//-height-//-human-//-human tissue-//-rock climbing-//-sport-//-student	Regular physical activity can be an efficient method for prevention for anxiety. The purpose of the study is to examine the effects of 8 weeks of sport rock climbing (SRC) training on anxiety in healthy sedentary adults. A total number of nineteen students participated in this study voluntarily composing of a control group (CG, n=10, age 21.90 +/- 1.66 years, height 168.50 +/- 4.40 cm, weight 61.…	in		https://www.tandfonline.com/doi/abs/10.1080/07421656.2016.1277113		(Aras) Faculty of Sport Sciences, Ankara University, Ankara, Turkey (Ewert) School of Public Health, Indiana University, Bloomington, IN, United States-//-D. Aras, Faculty of Sport Sciences, Ankara University, Ankara, Turkey		UP	CAM ACTIVITY		ANX	Embase	Ovid Technologies	English
R. F. Araya, R.; Spears, M.; Rojas, G.; Martinez, V.; Barroilhet, S.; Vohringer, P.; Gunnell, D.; Stallard, P.; Guajardo, V.; Gaete, J.; Noble, S.; Montgomery, A. A.	2013	School intervention to improve mental health of students in Santiago, Chile: A randomized clinical trial	JAMA Pediatrics			167		11	1004-1010								School intervention to improve mental health of students in Santiago, Chile: A randomized clinical trial		2168-6203											RCT			CBT based (I Think Feel Act)	adolescent-//-anxiety disorder-//-article-//-Beck Depression Inventory-//-child psychiatry-//-children automatic thought scale-//-Chile-//-cognitive therapy-//-controlled study-//-depression-//-early childhood intervention-//-education program-//-female-//-health care delivery-//-health survey-//-high school student-//-human-//-lowest income group-//-major clinical study-//-male-//-mental health …	IMPORTANCE: Depression can have devastating effects unless prevented or treated early and effectively. Schools offer an excellent opportunity to intervene with adolescents presenting emotional problems. There are very few universal school-based depression interventions conducted in low- and middle-income countries. OBJECTIVE: To assess the effectiveness of a school-based, universal psychological …	psychoth or CBT?		http://www.ncbi.nlm.nih.gov/pubmed/23999656		Araya, R., University of Bristol, School of Social and Community Medicine, Oakfield Grove, Bristol BS8 2BN, United Kingdom		UP	PSY PSYCHOTH		DD
B. D.-S. Arbaizar, Trinidad; Gomez-Acebo, Ines; Llorca, Javier	2009	Aripiprazole in major depression and mania: Meta-analyses of randomized placebo-controlled trials	General Hospital Psychiatry	United States		31		5	478-483					9			Aripiprazole in major depression and mania: Meta-analyses of randomized placebo-controlled trials													SR	19703642			Antipsychotic Agents/*therapeutic use-//-Bipolar Disorder/*drug therapy-//-Depressive Disorder, Major/*drug therapy-//-Piperazines/*therapeutic use-//-Quinolones/*therapeutic use-//-Antipsychotic Agents/administration & dosage-//-Humans-//-Piperazines/administration & dosage-//-Quinolones/administration & dosage-//-Randomized Controlled Trials as Topic-//-Treatment Outcome	Objective: Methods: Results: Conclusion: We performed meta-analyses to obtain pooled estimates from controlled clinical trials on the efficacy of aripiprazole in major depression disorder and manic phase of bipolar disorder.A search was performed in Medline/PubMed using "aripiprazole" AND "depressive disorder" and "aripiprazole" AND "bipolar disorder" as keywords, and "randomized controlled trial…	1873-7714-//-Accession Number: 19703642. Language: English. Date Revised: 20100721. Date Created: 20090825. Date Completed: 20091222. Update Code: 20101124. Publication Type: Journal Article; Meta-Analysis. Journal ID: 7905527. Publication Model: Print-Electronic. Cited Medium: Internet. NLM ISO Abbr: Gen Hosp Psychiatry. Comment in: Gen Hosp Psychiatry. 2010 Jul-Aug;32(4):448; author reply 449. …		http://www.ncbi.nlm.nih.gov/pubmed/19703642		Unit of Mental Health, Hospital de Laredo, Laredo, Spain.		DE	BIO SECONDGEN		BP
J. B. Archer, P.; Gilbody, S.; Lovell, K.; Richards, D.; Gask, L.; Dickens, C.; Coventry, P.	2012	Collaborative care for depression and anxiety problems	Cochrane Database of Systematic Reviews			10			CD006525								Collaborative care for depression and anxiety problems		1469-493X											SR			collaborative care - service model	adult-//-anxiety-//-case management-//-depression-//-female-//-health care quality-//-human-//-male-//-meta analysis-//-organization and management-//-patient care-//-primary health care-//-psychiatric nursing-//-psychiatry-//-psychology-//-public relations-//-randomized controlled trial (topic)-//-review	Common mental health problems, such as depression and anxiety, are estimated to affect up to 15% of the UK population at any one time, and health care systems worldwide need to implement interventions to reduce the impact and burden of these conditions. Collaborative care is a complex intervention based on chronic disease management models that may be effective in the management of these common m…	in		http://www.ncbi.nlm.nih.gov/pubmed/23076925		Archer, J., School of Nursing, Midwifery and Social Work, The University of Manchester, Manchester, UK.		AR DE	SERV CM SERVOTH		DD
M. A. A. Arden, C. J.	2012	A volitional help sheet to reduce binge drinking in students: A randomized exploratory trial	Alcohol & Alcoholism			47		2	156-159								A volitional help sheet to reduce binge drinking in students: A randomized exploratory trial		0735-0414-//-1464-3502											RCT			Volitional Help Sheet	alcohol-//-adult-//-alcohol consumption-//-article-//-behavior therapy-//-binge drinking-//-controlled study-//-drinking behavior-//-female-//-human-//-major clinical study-//-male-//-priority journal-//-questionnaire-//-randomized controlled trial-//-self help-//-self report-//-sex difference-//-treatment response-//-United Kingdom-//-university student-//-volitional help sheet	Aims: This study tested the ability of a volitional help sheet (VHS) to decrease binge drinking in UK students. Methods: Fifty-six participants were randomly allocated to one of three conditions: control, active control or VHS as part of a questionnaire-based study. Results: There were significant decreases in units of alcohol consumed and self-reported binge drinking frequency in the VHS conditi…			http://www.ncbi.nlm.nih.gov/pubmed/?term=A+volitional+help+sheet+to+reduce+binge+drinking+in+students%3A+A+randomized+exploratory+trial		Arden, M.A., Health Psychology Research Group, Department of Psychology, Sociology and Politics, Faculty of Development and Society, Sheffield Hallam University, Sheffield, S10 2BP, United Kingdom		AR	PSY PSYCHOTH		ALCOHOL
K. T. Arendt, M.; Hougaard, E.	2016	Efficacy of a Danish version of the Cool Kids program: A randomized wait-list controlled trial	Acta Psychiatrica Scandinavica			133		2	109-121					2022-02-01			Efficacy of a Danish version of the Cool Kids program: A randomized wait-list controlled trial		0001-690X-//-1600-0447											RCT	604655095		Cool Kids Prevention Program	Adolescents-//-Anxiety-//-Children-//-Cognitive-behavioural therapy-//-Randomized controlled trial-//-adolescent-//-anxiety disorder/di [Diagnosis]-//-anxiety disorder/th [Therapy]-//-article-//-child-//-cognitive therapy-//-controlled study-//-Cool Kids program-//-effect size-//-father-//-female-//-follow up-//-health program-//-human-//-major clinical study-//-male-//-mother-//-patient satisfac…	Objective: The purpose of the study was to evaluate the efficacy of a Danish version of the Cool Kids program, a generic manualized group cognitive-behavioural therapy (CBT) program for anxiety disorders among children and adolescents. Method: Children and adolescents (age 7-16) with a primary anxiety disorder diagnosis (n=109) were randomly allocated to group CBT ora wait-list (WL) control condi…			http://dx.doi.org/10.1111/acps.12448		(Arendt, Thastum, Hougaard) Department of Psychology and Behavioural Sciences, Aarhus University, Aarhus C, Denmark-//-K. Arendt, Department of Psychology and Behavioural Sciences, Aarhus University, Bartholins Alle 9, Aarhus C 8000, Denmark. E-mail: kristian@psy.au.dk		DE	PSY CBT		ANX	Embase	Ovid Technologies	English
E. P. Argyriou, M.; Charitaki, S.; Belivanaki, M.; Giannakopoulos, G.; Kolaitis, G.	2012	Aripiprazole in children and adolescents with schizophrenia	Current Psychopharmacology			1		2	117-121								Aripiprazole in children and adolescents with schizophrenia		2211-5560-//-2211-5579											SR				aripiprazole-//-atypical antipsychotic agent-//-placebo-//-adolescent-//-article-//-child-//-child psychiatry-//-Clinical Global Impression scale-//-disease severity-//-drug dose escalation-//-drug dose titration-//-drug efficacy-//-drug safety-//-drug tolerability-//-drug withdrawal-//-dystonia-//-ECG abnormality-//-electrocardiogram-//-extrapyramidal symptom-//-hostility-//-human-//-hyperprolac…	Background: Aripiprazole is an atypical antipsychotic that was approved, relatively recently, for use in adolescents with schizophrenia. Objective: The aim was to discuss efficacy and tolerability issues of aripiprazole in adolescents suffering from schizophrenia. Method: A Medline search identified only three studies and one post hoc analysis for one of them, concerning the use of aripiprazole i…	INCLUDE		http://dx.doi.org/10.2174/2211556011201020117		Argyriou, E., Department of Child Psychiatry, University of Athens Medical School, Aghia Sophia Children's Hospital, 115 27 Athens, Greece		DE	BIO SECONDGEN		PS
M. C. M. Arias, D. W.	2020	Smartphone-based exposure treatment for dental phobia: a pilot randomized clinical trial	Journal of Public Health Dentistry			80		1	23-30					2022-01-01			Smartphone-based exposure treatment for dental phobia: a pilot randomized clinical trial		1752-7325 (electronic)-//-1752-7325											RCT	629521586			clinical studies/trials-//-dental anxiety-//-dental fear-//-dental phobia-//-psychological factors-//-public health-//-adult-//-article-//-avoidance behavior-//-clinical article-//-controlled study-//-exposure therapy-//-female-//-heart-//-human-//-male-//-psychological aspect-//-randomized controlled trial-//-smartphone	OBJECTIVES: High levels of dental care-related fear/anxiety, as well as phobia, result in delay or avoidance of dental care, which are associated with poorer oral and overall health. Both pharmacotherapeutic and psychosocial methods are available to treat those with high levels of dental fear/anxiety or phobia, but they are infrequently used and not easily accessed. Smartphones are a potential ve…	DONE: doubel code AR DE; participants had to be high fearful or phobic. a portion met criteria for phobia, but the results aren't reported seperately for them		https://www.ncbi.nlm.nih.gov/pmc/articles/PMC7885165/		(Arias, McNeil) Department of Psychology, West Virginia University, Morgantown, United States (McNeil) Department of Dental Practice & Rural Health, West Virginia University School of Dentistry, Morgantown, United States		AR DE	PSY SERV TECH ET		SPP	Embase	Ovid Technologies	English
R. A. Ariga	2019	Decrease anxiety among students who will do the objective structured clinical examination with deep breathing relaxation technique	Open Access Macedonian Journal of Medical Sciences			7		16	2619-2622					2022-08-30			Decrease anxiety among students who will do the objective structured clinical examination with deep breathing relaxation technique		1857-9655 (electronic)-//-1857-9655											RCT	2003262558			Anxiety-//-Deep breathing technique-//-osce-//-adolescent-//-adult-//-article-//-clinical article-//-clinical examination-//-controlled study-//-female-//-human-//-hyperpnea-//-male-//-quasi experimental study-//-questionnaire-//-relaxation training-//-Self-rating Anxiety Scale-//-young adult-//-deep breathing relaxation-//-Objective Structured Clinical Examination	The anxiety is an emotional and subjective experience without any specific object so that people feel a feeling of worry as if something bad will happen and generally accompanied by autonomic symptoms lasting some time. Like students who will carry out the OSCE exam at the end of each semester as a form of evaluation of the extent to which nursing students have mastered the learning outcomes that…	Included		https://www.ncbi.nlm.nih.gov/pmc/articles/PMC6876821/		(Ariga) Department of Maternity Nursing and Child, Faculty of Nursing, Universitas Sumatera Utara, Medan, Indonesia-//-R.A. Ariga, Department of Maternity Nursing and Child, Faculty of Nursing, Universitas Sumatera Utara, Medan, Indonesia. E-mail: reni.asmara.ariga@usu.ac.id		UP	CAM RELAX MEDI		ANX	Embase	Ovid Technologies	English
R. N. Arjadi, M.H.; Scholte, W.F.; Hollon, S.D.; Chowdhary, N.; Suryani, A.O.; Uiterwaal, C.S.; Bockting, C.L.	2018	Internet-based behavioural activation with lay counsellor support versus online minimal psychoeducation without support for treatment of depression: A randomised controlled trial in Indonesia	The Lancet Psychiatry			5		9	707-716					Sep	Clinical Trial; Empirical Study; Quantitative Study		Internet-based behavioural activation with lay counsellor support versus online minimal psychoeducation without support for treatment of depression: A randomised controlled trial in Indonesia		2215-0366-//-2215-0374											RCT	2018-43122-017		Guided Act and Feel Indonesia (GAF-ID)	internet-based behavioral activation, lay counsellor support, psychoeducation, depression-//-*Major Depression-//-*Online Therapy-//-*Psychoeducation-//-*Psychotherapeutic Outcomes-//-*Social Support-//-Counseling-//-Counselors-//-Interpersonal & Client Centered & Humanistic Therapy [3314]-//-Human Male Female Adulthood (18 yrs & older)-//-Indonesia	Background: Depression is one of the leading contributors to the global burden of disease. However, treatment availability is often very poor in low-income and middle-income countries. In a randomised clinical trial, we investigated the efficacy of internet-based behavioural activation with lay counsellor support compared with online minimal psychoeducation without support for depression in Indon…	Included		https://www.thelancet.com/journals/lanpsy/article/PIIS2215-0366(18)30223-2/fulltext		P. m-//-H-//-Bockting, Claudi L. H.: c.l.bockting@amc.uva.nl-//-Bockting, Claudi L. H.: Amsterdam University Medical Centres, Academic Medical Centre, Department of Psychiatry, University of Amsterdam, Meibergdreef 9, Amsterdam, Netherlands, 1105 AZ, c.l.bockting@amc.uva.nl-//-Arjadi, Retha: Faculty of Psychology, Atma Jaya Catholic University of Indonesia, Jakarta, Indonesia-//-Nauta, Maaike H.:…		DE	PSY SERV CBT PE TECH		DD	PsycINFO	Ovid Technologies	English
J. L. D. Armenteros, Mark	2006	Antipsychotics in early onset Schizophrenia: Systematic review and meta-analysis	European Child & Adolescent Psychiatry			15		3	141-8					Mar			Antipsychotics in early onset Schizophrenia: Systematic review and meta-analysis	Eur Child Adolesc Psychiatry	1018-8827			NS>DE								SR	16470340			Adolescent-//-Age of Onset-//-*Antipsychotic Agents/tu [Therapeutic Use]-//-Brief Psychiatric Rating Scale-//-Child-//-Child, Preschool-//-Humans-//-Schizophrenia/di [Diagnosis]-//-*Schizophrenia/dt [Drug Therapy]-//-*Schizophrenia/ep [Epidemiology]-//-Severity of Illness Index-//-Treatment Outcome-//-0 (Antipsychotic Agents)	BACKGROUND: To develop an evidence base for using antipsychotic medications for schizophrenia in children and adolescents. METHOD: Data sources were identified in PsychINFO (1872-2003), MEDLINE (1966-2003), and articles in reference lists. Study selection criteria: (1) treatment with antipsychotics; (2) ages were between 5 and 18 years; (3) sample diagnosed with schizophrenia; (4) prospective des…	Armenteros JL-//-Davies M-//-Review-//-Germany-//-Journal Article-//-Meta-Analysis-//-Review		http://www.ncbi.nlm.nih.gov/pubmed/16470340		New York Psychiatric Institute, New York, NY, USA.		DE	BIO FIRSTGEN SECONDGEN		PS
J. M. Armijo, E.; Morales, R.; Schilling, S.; Castro, A.; Alvarado, R.; Rojas, G.	2013	Efficacy of community treatments for schizophrenia and other psychotic disorders: A literature review	Frontiers in Psychiatry			4		OCT									Efficacy of community treatments for schizophrenia and other psychotic disorders: A literature review		1664-0640											SR			community mental health services	neuroleptic agent-//-attitude to mental illness-//-Chile-//-cognition-//-cognitive therapy-//-community care-//-comorbidity-//-cost effectiveness analysis-//-crisis intervention-//-domestic violence-//-employment-//-family-//-family therapy-//-hospitalization-//-human-//-negative syndrome-//-patient compliance-//-patient education-//-practice guideline-//-psychoeducation-//-psychosis-//-quality o…	Background: In Chile, the clinical guidelines "for the treatment of people from first episode of schizophrenia" aim to support individuals with schizophrenia to live independently, establishment occupational goals, and gain an adequate quality of life and social interaction. This requires the implementation of a treatment model that integrates psychosocial and pharmacological dimensions. Communit…	INCLUDE - has section on FE		http://www.ncbi.nlm.nih.gov/pubmed/24130534		Armijo, J., Adult Psychiatry, Jose Horwitz Barak Psychiatric Hospital, Universidad de Santiago de Chile, Santiago 8320000, Chile		FE	SERV		PS
C. J. R. Armitage, R.; Arden, M. A.; Harris, P. R.	2014	A brief psychological intervention that reduces adolescent alcohol consumption	Journal of Consulting & Clinical Psychology			82		3	546-550					Jun	Empirical Study; Quantitative Study		A brief psychological intervention that reduces adolescent alcohol consumption		0022-006X-//-1939-2117											RCT	2014-03887-001			adolescents, alcohol, brief intervention, implementation intention, self-affirmation-//-*Alcohol Abuse-//-*Behavior Change-//-*Intention-//-*Intervention-//-*Self Efficacy-//-Drug & Alcohol Rehabilitation [3383]-//-Human Male Female Adolescence (13-17 yrs) Adulthood (18 yrs & older) Young Adulthood (18-29 yrs)-//-England	Objective: Alcohol consumption in adolescence is associated with problem drinking in later life, and there is a need to develop evidence-based interventions to reduce adolescent alcohol consumption. The aims of the present study were to test the ability of a very brief intervention based on self-affirmation theory to reduce alcohol consumption in a sample of adolescents and to examine potential m…	in		http://www.ncbi.nlm.nih.gov/pubmed/24491079		Armitage, Christopher J.: chris.armitage@manchester.ac.uk-//-Armitage, Christopher J.: Manchester Centre for Health Psychology, School of Psychological Sciences, University of Manchester, Coupland Street, Oxford Road, Manchester, United Kingdom, M13 9PL, chris.armitage@manchester.ac.uk-//-Armitage, Christopher J.: Manchester Centre for Health Psychology, School of Psychological Sciences, Universi…		UP	PSY PSYCHOTH		ALCOHOL	PsycINFO	Ovid Technologies	English
E. O. C. Arnarson, W. E.	2009	Prevention of depression among Icelandic adolescents	Behaviour Research & Therapy			47		7	577-585								Prevention of depression among Icelandic adolescents					PSY MULTIC > PSY PSYCHOTH								RCT			Mutlicomponent School-Based Program	adolescent-//-article-//-child psychiatry-//-clinical trial-//-controlled clinical trial-//-controlled study-//-dysthymia-//-female-//-high risk population-//-human-//-Iceland-//-major clinical study-//-major depression-//-male-//-primary prevention-//-randomized controlled trial-//-risk reduction	Major depression and dysthymia are frequent, debilitating, and chronic disorders, whose highest rate of initial onset is during the late adolescent years. The effectiveness of a program designed to prevent an initial episode of major depression or dysthymia among adolescents was investigated. Participants were 171 fourteen-year-old "at risk" Icelandic adolescents who were randomly assigned to a p…	0005-7967		http://www.ncbi.nlm.nih.gov/pubmed/19411074		Craighead, W.E., Emory University School of Medicine, Emory University, Psychiatry and Behavioral Sciences, Atlanta, GA 30322, United States		AR	PSY PSYCHOTH		DD
N. B. Arnaud, C.; Elgan, TH.; Tonnesen, H.; De-Paepe, N.; Csemy, L.; Thomasius, R.	2015	Moderators of outcome in a web-based substance use intervention for adolescents	Sucht: Zeitschrift fur Wissenschaft und Praxis			61		6	377-387					Dec	Empirical Study; Quantitative Study; Treatment Outcome/Clinical Trial		Moderators of outcome in a web-based substance use intervention for adolescents		0939-5911-//-1664-2856											RCT	2016-03749-004		WISEteens (Web-based brief Intervention for SubstancE using teens), a fully automated web-based brief motivational intervention	Alcohol use, adolescents, brief intervention, web-based intervention, motivational interviewing, randomized controlled trial, moderators-//-*Drug Abuse Prevention-//-*Online Therapy-//-*Treatment Effectiveness Evaluation-//-Intervention-//-Motivation-//-Promotion & Maintenance of Health & Wellness [3365]-//-Human Male Female Adolescence (13-17 yrs) Adulthood (18 yrs & older)-//-Belgium Czech Repu…	Aims: In this article we explore the moderators of effectiveness of WISEteens (Web-based brief Intervention for SubstancE using teens), a fully automated web-based brief motivational intervention targeting risky substance use among adolescents. Based on previous studies, we examined the differential effects on drinking of sex, readiness to change, self-efficacy, alcohol risk status, and parental …	in Code		http://dx.doi.org/10.1024/0939-5911.a000397		Arnaud, Nicolas: n.arnaud@uke.de-//-Arnaud, Nicolas: German Centre for Addiction Research in Childhood and Adolescence (DZSKJ), University Medical Centre Hamburg-Eppendorf, Martinistr. 52, Hamburg, Germany, 20246, n.arnaud@uke.de-//-Arnaud, Nicolas: German Centre for Addiction Research in Childhood and Adolescence (DZSKJ), University Medical Centre Hamburg Eppendorf (UKE), Hamburg, Germany Baldus…		AR	PSY SERV TECH MI		ALCOHOL	PsycINFO	Ovid Technologies	English
N. B. Arnaud, C.; Elgan, T. H. De-Paepe, N.; Tonnesen, H.; Csemy, L.; Thomasius, R.	2016	Effectiveness of a web-based screening and fully automated brief motivational intervention for adolescent substance use: A randomized controlled trial	Journal of Medical Internet Research			18		5	e103					2024-05-01	Randomized Controlled Trial-//-Research Support, Non-U.S. Gov't		Effectiveness of a web-based screening and fully automated brief motivational intervention for adolescent substance use: A randomized controlled trial	J Med Internet Res	1438-8871											RCT	27220276			Adolescent-//-*Early Intervention (Education)/mt [Methods]-//-Female-//-Humans-//-*Internet/ut [Utilization]-//-Male-//-Mass Screening-//-*Motivational Interviewing/mt [Methods]-//-*Substance-Related Disorders/px [Psychology]	BACKGROUND: Mid-to-late adolescence is a critical period for initiation of alcohol and drug problems, which can be reduced by targeted brief motivational interventions. Web-based brief interventions have advantages in terms of acceptability and accessibility and have shown significant reductions of substance use among college students. However, the evidence is sparse among adolescents with at-ris…	Arnaud, Nicolas-//-Baldus, Christiane-//-Elgan, Tobias H-//-De Paepe, Nina-//-Tonnesen, Hanne-//-Csemy, Ladislav-//-Thomasius, Rainer-//-v18i5e103		https://www.ncbi.nlm.nih.gov/pmc/articles/PMC4897296/		Arnaud, Nicolas. German Centre for Addiction Research in Childhood and Adolescence (DZSKJ), Centre for Psychosocial Medicine, University Medical Center Hamburg-Eppendorf, Hamburg, Germany. n.arnaud@uke.de.		AR	PSY SERV TECH MI		ALCOHOL SUBSTANCE	MEDLINE	Ovid Technologies	English
N. D. Arnaud, S.; Wartberg, L.; Sack, P. M.; Daubmann, A.; Thomasius, R.	2017	Short- to midterm effectiveness of a brief motivational intervention to reduce alcohol use and related problems for alcohol intoxicated children and adolescents in pediatric emergency departments: A randomized controlled trial	Academic Emergency Medicine			24		2	186-200					2	Multicenter Study-//-Randomized Controlled Trial		Short- to midterm effectiveness of a brief motivational intervention to reduce alcohol use and related problems for alcohol intoxicated children and adolescents in pediatric emergency departments: A randomized controlled trial	Acad Emerg Med	1553-2712											RCT	27801991			Adolescent-//-Alcohol Drinking/ep [Epidemiology]-//-*Alcohol Drinking/pc [Prevention & Control]-//-Alcoholic Intoxication/ep [Epidemiology]-//-*Alcoholic Intoxication/pc [Prevention & Control]-//-Binge Drinking/ep [Epidemiology]-//-*Binge Drinking/pc [Prevention & Control]-//-Consumer Health Information-//-Emergency Service, Hospital/sn [Statistics & Numerical Data]-//-Female-//-Germany/ep [Epide…	OBJECTIVES: The proportion of children and adolescents receiving emergency care for acute alcohol intoxication (AAI) in Germany has sharply increased over the past years. Despite this, no randomized controlled trials (RCTs) have studied guideline- and evidence-based interventions to prevent future alcohol misuse within this population. The objective of our investigation was to evaluate the effect…	code		https://www.ncbi.nlm.nih.gov/pubmed/27801991		Arnaud, Nicolas. German Centre for Addiction Research in Childhood and Adolescence (DZSKJ), University Medical Centre Hamburg-Eppendorf, Hamburg, Germany.-//-Diestelkamp, Silke. German Centre for Addiction Research in Childhood and Adolescence (DZSKJ), University Medical Centre Hamburg-Eppendorf, Hamburg, Germany.-//-Wartberg, Lutz. German Centre for Addiction Research in Childhood and Adolescenc…		AR DE	PSY MI		ALCOHOL	MEDLINE	Ovid Technologies	English
A. O. Arnberg, Lars-Goran.	2014	CBT for children with depressive symptoms: A meta-analysis	Cognitive Behaviour Therapy	United Kingdom	Taylor & Francis	43		4	275-288								CBT for children with depressive symptoms: A meta-analysis		1650-6073-//-1651-2316											SR	2014-49266-002			youth-//-depression-//-cognitive behavioral therapy-//-psychotherapy-//-review-//-Cognitive Behavior Therapy-//-Major Depression-//-Pediatrics-//-Treatment Effectiveness Evaluation-//-Psychiatric Symptoms	Pediatric depression entails a higher risk for psychiatric disorders, somatic complaints, suicide, and functional impairment later in life. Cognitive behavior therapy (CBT) is recommended for the treatment of depression in children, yet research is based primarily on adolescents. The present meta-analysis investigated the efficacy of CBT in children aged 8–12 years with regard to depressive sympt…	INCLUDE		http://www.ncbi.nlm.nih.gov/pubmed/25248459		Öst, Lars-Göran, Department of Psychology, Stockholm University, S-106 91, Stockholm, Sweden		AR	PSY CBT		DD	psyh	EBSCOhost
F. K. L. Arnberg, Steven. J.; Hultcrantz, Monica.; Heintz, Emelie.; Jonsson, Ulf.	2014	Internet-delivered psychological treatments for mood and anxiety disorders: a systematic review of their efficacy, safety, and cost-effectiveness	PLoS ONE	United States	Public Library of Science	9		5	e98118-e98118								Internet-delivered psychological treatments for mood and anxiety disorders: a systematic review of their efficacy, safety, and cost-effectiveness		1932-6203											SR	24844847		INTERNET-DELIVERED PSYCHOLOGICAL TREATMENT	Internet*-//-Anxiety Disorders/*therapy-//-Mood Disorders/*therapy-//-Psychotherapy/*methods-//-Adolescent-//-Adult-//-Anxiety Disorders/diagnosis-//-Child-//-Child, Preschool-//-Cognitive Therapy/economics-//-Cognitive Therapy/methods-//-Cost-Benefit Analysis-//-Humans-//-Mood Disorders/diagnosis-//-Psychotherapy/economics-//-Publication Bias-//-Randomized Controlled Trials as Topic-//-Time Fact…	Background: Greater access to evidence-based psychological treatments is needed. This review aimed to evaluate whether internet-delivered psychological treatments for mood and anxiety disorders are efficacious, noninferior to established treatments, safe, and cost-effective for children, adolescents and adults.; Methods: We searched the literature for studies published until March 2013. Randomize…	INCLUDE - did not find any relevant studies but authors did set out to examine treatment of depression in adolescents		http://www.ncbi.nlm.nih.gov/pubmed/24844847		Department of Neuroscience, Psychiatry, Uppsala University, Uppsala, Sweden.-//-Center for Health and Medical Psychology, Department of Law, Psychology, and Social Work, Örebro University, Örebro, Sweden.-//-Swedish Council on Health Technology Assessment, Stockholm, Sweden.-//-Swedish Council on Health Technology Assessment, Stockholm, Sweden; Center for Medical Technology Assessment (CMT), Depa…		DE	SERV TECH		DD	mnh	EBSCOhost
J. T. S. Arnedt, L. M.; Dopp, R. R.; Bertram, H. S.; Mooney, A. J.; Huntley, E. D.; Hoffmann, R. F.; Armitage, R.	2016	Effects of restricted time in bed on antidepressant treatment response: A randomized controlled trial	Journal of Clinical Psychiatry			77		10	e1218-e1225					October	Conference Paper		Effects of restricted time in bed on antidepressant treatment response: A randomized controlled trial		0160-6689											RCT	612990743			6 hour time in bed-//-8 hour time in bed-//-adult-//-aged-//-conference paper-//-controlled study-//-disease severity-//-drug dose increase-//-dsm-iv-//-female-//-Hamilton Depression Rating Scale-//-human-//-major clinical study-//-major depression/di [Diagnosis]-//-major depression/dt [Drug Therapy]-//-male-//-night sleep-//-open study-//-outcome assessment-//-parallel design-//-priority journal…	Objective: Antidepressant response onset is delayed in individuals with major depressive disorder (MDD). This study compared remission rates and time to remission onset for antidepressant medication delivered adjunctively to nightly time in bed (TIB) restriction of 6 hours or 8 hours for the initial 2 weeks. Methods: Sixty-eight adults with DSM-IV?diagnosed MDD (mean +/- SD age = 25.4 +/- 6.6 yea…	FT		https://www.ncbi.nlm.nih.gov/pubmed/27529765		(Arnedt, Swanson, Dopp, Bertram, Mooney, Huntley, Hoffmann) Sleep and Circadian Research Laboratory, Department of Psychiatry and Neurology, University of Michigan Medical School, 4250 Plymouth Rd, Ann Arbor, MI 48109-2700, United States (Armitage) University of Michigan, United States-//-J.T. Arnedt, Sleep and Circadian Research Laboratory, Department of Psychiatry and Neurology, University of M…		DE	BIO SSRI		DD	Embase	Ovid Technologies	English
L. E. F. Arnold, M. A.; Myers, N.; Black, S.	2019	20.2 Omega-3 essential fatty acids for depression: randomized controlled trial follow-up, genetics, and context [conference abstract]	Journal of the American Academy of Child and Adolescent Psychiatry			58 (10 Supplement)			S329					October	Conference Abstract		20.2 Omega-3 essential fatty acids for depression: randomized controlled trial follow-up, genetics, and context [conference abstract]		0890-8567-//-1527-5418											RCT	2003280912			adolescent-//-adult-//-antidepressant activity-//-bipolar disorder-//-body mass-//-child-//-drug therapy-//-executive function-//-female-//-follow up-//-gene frequency-//-genetic association-//-homozygosity-//-human-//-juvenile-//-major depression-//-male-//-mental stress-//-meta analysis-//-pharmacokinetics-//-preschool child-//-psychotherapy-//-publication bias-//-randomized controlled trial (t…	Objectives: The goal of this session is to present follow-up and secondary results of omega-3 (3, n-3) and therapy studies and contextualize them with other reports. 3 fatty acids include eicosapentaenoic (EPA) and docosapentaenoic (DHA)-constituents of neuronal membranes. Method(s): In 2X2 designs, 23 youth (ages 8-14 years) with bipolar disorder NOS and 72 youth with depression were assigned to…	** keep		http://dx.doi.org/10.1016/j.jaac.2019.07.774		(Arnold) The Ohio State University		DE	PSY CAM O3 PE		BP DD	Embase	Ovid Technologies	English
C. I. Arpin-Cribbie, J.; Ritvo, P.	2012	Web-based cognitive-behavioral therapy for perfectionism: A randomized controlled trial	Psychotherapy Research			22		2	194-207								Web-based cognitive-behavioral therapy for perfectionism: A randomized controlled trial		1468-4381											RCT			general stress management	adolescent-//-adult-//-article-//-clinical trial-//-cognitive therapy-//-controlled clinical trial-//-controlled study-//-female-//-human-//-Internet-//-male-//-mental stress-//-methodology-//-middle aged-//-personality disorder-//-personality test-//-psychological aspect-//-psychotherapy-//-randomized controlled trial-//-treatment outcome	This study assessed the effectiveness of a web-based cognitive behavioral intervention (CBT) in reducing perfectionism and psychological distress in post-secondary students. Participants assessed as high in perfectionism (n=77) were randomized to one of three 10-week, web-based, intervention conditions (no treatment [NT], general stress management [GSM], or CBT). Results indicated the CBT conditi…	INCLUDE		http://www.ncbi.nlm.nih.gov/pubmed/22122217		Arpin-Cribbie, C., Laurentian University, Psychology, Barrie, Ontario, Canada.		AR	PSY SERV TECH CBT PSYCHOTH		ANX DD
W. G. Arpornchayanon, S.; Chansakaow, S.; Wongpakaran, T.; Varnado, P.; Wongpakaran, N.	2019	Acute effects of essential oil blend containing phlai oil on mood among healthy male volunteers: Randomized controlled trial	Journal of Complementary and Integrative Medicine			(no pagination)		20190097									Acute effects of essential oil blend containing phlai oil on mood among healthy male volunteers: Randomized controlled trial		1553-3840 (electronic)-//-1553-3840											RCT			Phlai oil/aromatherapy	Aromatherapym-//-phlai-//-stress-//-Zingiber montanum, Z. tenuiscapus-//-adult-//-alertness-//-analysis of covariance-//-anxiety-//-aromatherapy-//-article-//-clinical article-//-controlled study-//-double blind procedure-//-drug therapy-//-emotional stress-//-exercise test-//-human-//-inhalation-//-male-//-mood-//-nonhuman-//-pilot study-//-pleasure-//-prospective study-//-randomized controlled …	Essential oil blend (ESOB) containing Zingiber montanum or Phlai and Zingiber tenuiscapus oils as the major components has high levels of terpenes such as sabinene, terpinene, terpinolene, and terpine-4-ol. Phlai is well known for its analgesic property, but its effects on mood remain unclear. This study aimed to investigate the acute effects of inhaling the ESOB containing phlai essential oils o…	included		https://pubmed.ncbi.nlm.nih.gov/31618177/		(Arpornchayanon, Gomonchareonsiri, Chansakaow, Wongpakaran, Varnado) Chiang Mai University, Chiang Mai, Thailand (Wongpakaran) Psychiatry, Chiang Mai University, 110 Intawaroros Rd., Chiang Mai 50200, Thailand-//-N. Wongpakaran, Psychiatry, Chiang Mai University, 110 Intawaroros Rd., Chiang Mai 50200, Thailand. E-mail: nahathai.wongpakaran@cmu.ac.th		UP	CAM CAMOTH		ANX	EmbaUI - 2003583099	Ovid Technologies	English
E. R. F. Arps, M. D.; Overall, N. C.	2018	Promoting Youth Mental Health via Text-Messages: A New Zealand Feasibility Study	Applied psychology			Health and well-being. 10		3	457-480					2022-11-01			Promoting Youth Mental Health via Text-Messages: A New Zealand Feasibility Study		1758-0854											RCT	624826861		Gratitude text messaging program: participants were sent text-message questions which attempted to prompt reflection on a specific gratitude domain (e.g. relationships, personal strengths, nature).	adolescence-//-gratitude-//-health promotion-//-mental health-//-text-message-//-adolescent-//-article-//-controlled study-//-depression-//-drug efficacy-//-feasibility study-//-human-//-juvenile-//-New Zealand-//-risk management-//-telehealth-//-text messaging-//-wellbeing	BACKGROUND: A growing body of research has documented the positive effects of gratitude programs on participants' mental health and well-being. For children and adolescents, these programs typically rely on school-based group designs tied with a health curriculum, whereas innovative technology-based programs are relatively understudied. METHOD(S): This experiment investigated the feasibility and …	included		https://pubmed.ncbi.nlm.nih.gov/30230691/		(Arps, Friesen) University of Canterbury, New Zealand (Overall) University of Auckland, New Zealand		UP	PSY SERV TECH PSYCHOTH		DD	Embase	Ovid Technologies	English
J. R. B. Asarnow, Larry J.; Berk, Michele; Grob, Charles S.; Devich-Navarro, Mona; Suddath, Robert; Piacentini, John C.; Rotheram-Borus, Mary Jane; Cohen, Daniel; Tang, Lingqi	2011	An emergency department intervention for linking pediatric suicidal patients to follow-up mental health treatment	Psychiatric Services	United States	American Psychiatric Association : Washington, DC	62		11	1303-1309								An emergency department intervention for linking pediatric suicidal patients to follow-up mental health treatment		1557-9700											RCT	22211209. Language: English. Language Code: eng. Date Created: 20120102. Date Completed: 20120424. Update Code: 20120424. Publication Type: Journal Article		care linkage telephone contacts after emergency department discharge, or usual emergency department care enhanced by provider education	Community Mental Health Services*-//-Emergency Service, Hospital/*organization & administration-//-Patient Acceptance of Health Care/*statistics & numerical data-//-Suicide/*prevention & control-//-Adolescent-//-Ambulatory Care/utilization-//-Child-//-Cognitive Therapy/methods-//-Depressive Disorder/epidemiology-//-Family Therapy/methods-//-Female-//-Humans-//-Male-//-Patient Discharge-//-Pilot P…	Objective: Methods: Results: Conclusions: Suicide is the third leading cause of death among adolescents. Many suicidal youths treated in emergency departments do not receive follow-up treatment as advocated by the National Strategy for Suicide Prevention. Two strategies for improving rates of follow-up treatment were compared.In a randomized controlled trial, suicidal youths at two emergency depa…	Randomized Controlled Trial; Research Support, N.I.H., Extramural; Research Support, Non-U.S. Gov't; Research Support, U.S. Gov't, P.H.S.. Journal ID: 9502838. Publication Model: Print. Cited Medium: Internet. NLM ISO Abbr: Psychiatr Serv. PubMed Central ID: PMC3251923 [Available on 11/01/12] Linking ISSN: 10752730. Subset: IM. Date of Electronic Publication: 20111101-//-Indexing Agency: NLM Loca…		www.ncbi.nlm.nih.gov/pubmed/22211209		Department of Psychiatry and Semel Institute, University of California, Los Angeles, Los Angeles, CA 90024-1759, USA. jasarnow@mednet.ucla.edu		DE	PSY SERV CBT TECH		SU	mnh	EBSCOhost
J. R. E. Asarnow, G.; Clarke, G.; Wagner, K. D.; Spirito, A.; Vitiello, B.; Iyengar, S.; Shamseddeen, W.; et-al	2009	Treatment of selective serotonin reuptake inhibitor-resistant depression in adolescents: Predictors and moderators of treatment response	Journal of the American Academy of Child & Adolescent Psychiatry			48		3	330-339								Treatment of selective serotonin reuptake inhibitor-resistant depression in adolescents: Predictors and moderators of treatment response													RCT				NCT00018902-//-citalopram-//-fluoxetine-//-fluvoxamine-//-paroxetine-//-sertraline-//-venlafaxine-//-abuse-//-adolescent-//-adult-//-anxiety disorder-//-article-//-attention deficit disorder-//-child-//-clinical trial-//-cognitive therapy-//-comorbidity-//-conflict-//-controlled clinical trial-//-controlled study-//-depression-//-disease severity-//-drug substitution-//-family life-//-female-//-h…	Objective: To advance knowledge regarding strategies for treating selective serotonin reuptake inhibitor (SSRI)-resistant depression in adolescents, we conducted a randomized controlled trial evaluating alternative treatment strategies. In primary analyses, cognitive-behavioral therapy (CBT) combined with medication change was associated with higher rates of positive response to short-term (12-we…	0890-8567-//-1527-5418		http://www.ncbi.nlm.nih.gov/pubmed/19182688		Asaknow, J.R., University of California-Los Angeles, Semel Institute, Los Angeles, CA 90024-1759, United States		TR	PSY BIO SSRI SSRI CBT SNRI SNRI CBT		DD
J. R. H. Asarnow, J. L.; Babeva, K. N.; Sugar, C. A.	2017	Cognitive-behavioral family treatment for suicide attempt prevention: A randomized controlled trial	Journal of the American Academy of Child & Adolescent Psychiatry			56		6	506-514					Jun	Clinical Trial; Empirical Study; Followup Study; Interview; Quantitative Study		Cognitive-behavioral family treatment for suicide attempt prevention: A randomized controlled trial		0890-8567-//-1527-5418											RCT	2017-23132-015		Safe Alternatives for Teens and Youths (SAFETY). Includes parental component. Cognitive behavioural, DBT informed family treatment	suicidal attempts, treatment, self-harm, nonsuicidal self-injuries-//-*Attempted Suicide-//-*Cognitive Behavior Therapy-//-*Family Therapy-//-*Suicide Prevention-//-Cognitive Therapy [3311]-//-Human Male Female Inpatient Childhood (birth-12 yrs) School Age (6-12 yrs) Adolescence (13-17 yrs) Adulthood (18 yrs & older) Young Adulthood (18-29 yrs)-//-us	Objective: Suicide is a leading cause of death. New data indicate alarming increases in suicide death rates, yet no treatments with replicated efficacy or effectiveness exist for youths with self-harm presentations, a high-risk group for both fatal and nonfatal suicide attempts. We addressed this gap by evaluating Safe Alternatives for Teens and Youths (SAFETY), a cognitive-behavioral, dialectica…	included		https://www.ncbi.nlm.nih.gov/pubmed/28545756		Asarnow, Joan Rosenbaum: JAsarnow@mednet.ucla.edu-//-Asarnow, Joan Rosenbaum, 300 Medical Plaza, Suite 3300, Los Angeles, CA, US, 90095, JAsarnow@mednet.ucla.edu-//-Asarnow, Joan Rosenbaum: University of California Los Angeles, David Geffen School of Medicine, Los Angeles, CA, US-//-Hughes, Jennifer L.: Center for Depression Research and Clinical Care (CDRCC), University of Texas Southwestern Med…		DE	PSY PSYCHOTH		SU NSSI	PsycINFO	Ovid Technologies	English
J. R. J. Asarnow, Lisa H.; Duan, Naihua; LaBorde, Anne P.; Rea, Margaret M.; Murray, Pamela; Anderson, Martin; Landon, Christopher; Tang, Lingqi; Wells, Kenneth B.	2005	Effectiveness of a quality improvement intervention for adolescent depression in primary care clinics: A randomized controlled trial.[see comment]	JAMA			293		3	311-9					2019-01-01			Effectiveness of a quality improvement intervention for adolescent depression in primary care clinics: A randomized controlled trial.[see comment]	Jama				DE>AR DE								RCT	15657324		quality improvement intervention	Adolescent-//-Adult-//-Antidepressive Agents/tu [Therapeutic Use]-//-Combined Modality Therapy-//-*Depression/th [Therapy]-//-*Depressive Disorder/th [Therapy]-//-Female-//-Humans-//-Male-//-*Primary Health Care/st [Standards]-//-Psychotherapy/st [Standards]-//-*Quality Assurance, Health Care-//-0 (Antidepressive Agents)	CONTEXT: Depression is a common condition associated with significant morbidity in adolescents. Few depressed adolescents receive effective treatment for depression in primary care settings. OBJECTIVE: To evaluate the effectiveness of a quality improvement intervention aimed at increasing access to evidence-based treatments for depression (particularly cognitive-behavior therapy and antidepressan…	Asarnow JR-//-Jaycox LH-//-Duan N-//-LaBorde AP-//-Rea MM-//-Murray P-//-Anderson M-//-Landon C-//-Tang L-//-Wells KB-//-Comment in: Evid Based Ment Health. 2005 Aug;8(3):76; PMID: 16043618-//-United States-//-Clinical Trial-//-Comparative Study-//-Journal Article-//-Multicenter Study-//-Randomized Controlled Trial-//-Research Support, U.S. Gov't, P.H.S.		www.ncbi.nlm.nih.gov/pubmed/15657324		UCLA Neuropsychiatric Institute, David Geffen School of Medicine at UCLA, Los Angeles, Calif 90024-1759, USA. jasarnow@mednet.ucla.edu		AR DE	SERV SERVOTH		DD
J. R. J. Asarnow, Lisa H.; Tang, Lingqi; Duan, Naihua; LaBorde, Anne P.; Zeledon, Luis R.; Anderson, Martin; Murray, Pamela J.; Landon, Christopher; Rea, Margaret M.; Wells, Kenneth B.	2009	Long-term benefits of short-term quality improvement interventions for depressed youths in primary care	American Journal of Psychiatry	US	American Psychiatric Assn	166		9	1002-1010					9			Long-term benefits of short-term quality improvement interventions for depressed youths in primary care					PSYCHOTH>SERV								RCT	2010-05121-012		Quality Improvement Intervention	long term benefits-//-quality improvement programs-//-depressed youths-//-primary care-//-interventions-//-clinical outcomes-//-Intervention-//-Major Depression-//-Primary Health Care-//-Quality of Care-//-Treatment Outcomes	Objective: Quality improvement programs for depressed youths in primary care settings have been shown to improve 6-month clinical outcomes, but longer term outcomes are unknown. The authors examined 6-, 12-, and 18-month outcomes of a primary care quality improvement intervention. Method: Primary care patients 13â€“21 years of age with current depressive symptoms were randomly assigned to a 6-mon…	FOLLOW UP OF ASARNOW 2005		http://www.ncbi.nlm.nih.gov/pubmed/19651711		Asarnow, Joan Rosenbaum, Neuropsychiatric Institute, UCLA School of Medicine 760 Westwood Plaza, Los Angeles, CA, US, 90024-1759, jasarnow@mednet.ucla.edu		AR DE	SERV SERVOTH		DD
F. R. C. Asbahr, Ana Regina; Ito, Ligia Montenegro; Latorre, Maria Rosario Dias de Oliveira; Moreira, Michele Nunes; Lotufo-Neto, Francisco	2005	Group cognitive-behavioral therapy versus sertraline for the treatment of children and adolescents with obsessive-compulsive disorder	Journal of the American Academy of Child & Adolescent Psychiatry			44		11	1128-36					Nov			Group cognitive-behavioral therapy versus sertraline for the treatment of children and adolescents with obsessive-compulsive disorder	J Am Acad Child Adolesc Psychiatry	0890-8567											RCT	16239861			Adolescent-//-Child-//-*Cognitive Therapy-//-Female-//-Humans-//-Male-//-Obsessive-Compulsive Disorder/di [Diagnosis]-//-*Obsessive-Compulsive Disorder/th [Therapy]-//-Outcome and Process Assessment (Health Care)-//-*Psychotherapy, Group-//-*Serotonin Uptake Inhibitors/tu [Therapeutic Use]-//-*Sertraline/tu [Therapeutic Use]-//-0 (Serotonin Uptake Inhibitors)-//-79617-96-2 (Sertraline)	OBJECTIVE: To compare the effectiveness of group cognitive-behavioral therapy (GCBT) and of sertraline in treatment-naive children and adolescents with obsessive-compulsive disorder. METHOD: Between 2000 and 2002, 40 subjects between 9 and 17 years old were randomized to receive GCBT (n = 20) or sertraline (n = 20). GCBT consisted of a manual-based 12-week cognitive-behavioral protocol adapted fo…	Asbahr FR-//-Castillo AR-//-Ito LM-//-Latorre MR-//-Moreira MN-//-Lotufo-Neto F-//-United States-//-Comparative Study-//-Journal Article-//-Randomized Controlled Trial-//-Research Support, Non-U.S. Gov't		http://www.ncbi.nlm.nih.gov/pubmed/?term=Group+cognitive-behavioral+therapy+versus+sertraline+for+the+treatment+of+children+and+adolescents+with+obsessive-compulsive+disorder		Laboratory of Medical Investigation (LIM-23), University of Sao Paulo Medical School, Sao Paulo, Brazil. frasbahr@usp.br		DE	PSY BIO CBT SSRI		OCD
J. H. Asbrand, N.; Schmidtendorf, S.; Nitschke, K.; Tuschen-Caffier, B.	2020	Experience versus report: Where are changes seen after exposure-based cognitive-behavioral therapy? A randomized controlled group treatment of childhood social anxiety disorder	Child Psychiatry and Human Development			51		3	427-441					2022-06-01			Experience versus report: Where are changes seen after exposure-based cognitive-behavioral therapy? A randomized controlled group treatment of childhood social anxiety disorder		1573-3327 (electronic)-//-1573-3327											RCT	630672311			Group cognitive behavioral therapy-//-Social phobia-//-State measures-//-Treatment success-//-adolescent-//-article-//-child-//-childhood-//-cognition-//-cognitive behavioral therapy-//-controlled study-//-dependent variable-//-gold standard-//-group therapy-//-human-//-major clinical study-//-male-//-outcome assessment-//-questionnaire-//-randomized controlled trial-//-school child-//-social str…	A considerable number of children and adolescents with social anxiety disorder (SAD) do not benefit from treatment as much as expected. However, treatment success should not be measured with social anxiety reports alone; the cognitive, behavioral, and physiological components of social stress should also be assessed. The authors examined an exposure-based SAD-specific group cognitive behavioral t…	INCLUDED		https://www.ncbi.nlm.nih.gov/pmc/articles/PMC7235054/		(Asbrand, Nitschke, Tuschen-Caffier) Department of Psychology, University of Freiburg, Freiburg im Breisgau, Germany (Asbrand) Department of Clinical Psychology and Psychotherapy, Institute of Psychology, University of Freiburg, Freiburg im Breisgau, Germany (Heinrichs) Department of Psychology, University of Bremen, Bremen, Germany (Heinrichs, Schmidtendorf) Department of Psychology, University …		DE	PSY ET CBT		SOP	Embase	Ovid Technologies	English
R. H. Aseltine, Jr.; Dupre, Matthew; Lamlein, Pamela	2000	Mentoring as a drug prevention strategy: An evaluation of Across Ages	Adolescent & Family Health			1		1	2020-11-01					Win			Mentoring as a drug prevention strategy: An evaluation of Across Ages		1533-9890			PSY MULTIC > PSY SKT PSYCHOTH								RCT	Peer Reviewed Journal: 2002-10876-002		Elder mentor	*Drug Abuse Prevention-//-*Intergenerational Relations-//-*Mentor-//-*Program Evaluation-//-Promotion & Maintenance of Health & Wellness [3365].-//-Human. Childhood (birth-12 yrs). School Age (6-12 yrs)-//-us.	Presents results of a 3-yr evaluation of Across Ages, an intergenerational approach to drug and alcohol prevention. The program consists of 3 elements: (1) a mentoring program in which youths are matched with older adults who provide ongoing support and encouragement in weekly interactions; (2) community service activities designed to promote involvement with and better understanding of the frail…	References-//-Journal-//-Peer Reviewed Journal		https://www.ncjrs.gov/App/Publications/abstract.aspx?ID=189432		Aseltine, Robert H.: aseltine@bu.edu-//-Aseltine, Robert H., Jr.: Boston U, Communication Research Ctr, 704 Commonwealth Ave., Boston, MA, US, 02215, aseltine@bu.edu		UP	PSY SKT PSYCHOTH		SUBSTANCE			English
R. H. Aseltine, Jr.; DeMartino, Robert	2004	An outcome evaluation of the SOS Suicide Prevention Program	American Journal of Public Health			94		3	446-51					Mar			An outcome evaluation of the SOS Suicide Prevention Program	Am J Public Health	0090-0036			SH>SU								RCT	14998812			Adolescent-//-Adolescent Behavior/eh [Ethnology]-//-*Adolescent Behavior/px [Psychology]-//-Connecticut-//-Depression-//-Georgia-//-Health Education/mt [Methods]-//-*Health Education/og [Organization & Administration]-//-Health Knowledge, Attitudes, Practice-//-Humans-//-*Outcome Assessment (Health Care)-//-Patient Acceptance of Health Care-//-Program Evaluation-//-Questionnaires-//-*School Healt…	OBJECTIVES: We examined the effectiveness of the Signs of Suicide (SOS) prevention program in reducing suicidal behavior. METHODS: Twenty-one hundred students in 5 high schools in Columbus, Ga, and Hartford, Conn, were randomly assigned to intervention and control groups. Self-administered questionnaires were completed by students in both groups approximately 3 months after program implementation…			www.ncbi.nlm.nih.gov/pubmed/14998812		Department of Behavioral Sciences and Community Health, University of Connecticut Health Center, Farmington, CT, USA. aseltine@uchc.edu		UP	PSY PE		SU
R. H. J. Aseltine-Jr, A.; Schilling, E. A.; Glanovsky, J.	2007	Evaluating the SOS suicide prevention program: A replication and extension	BMC Public Health			7											Evaluating the SOS suicide prevention program: A replication and extension					SH>SU								RCT	2007397445			Article-//-Cluster Analysis-//-Controlled Study-//-Human-//-Major Clinical Study-//-Mental Health-//-Outcome Assessment-//-Questionnaire-//-Race Difference-//-Sex Difference-//-Suicidal Behavior-//-United States	Background. Suicide is a leading cause of death for children and youth in the United States. Although school based programs have been the principal vehicle for youth suicide prevention efforts for over two decades, few have been systematically evaluated. This study examined the effectiveness of the Signs of Suicide (SOS) prevention program in reducing suicidal behavior. Methods. 4133 students in …			www.ncbi.nlm.nih.gov/pubmed/17640366		(Aseltine Jr., James, Schilling) Division of Behavioral Sciences and Community Health, University of Connecticut Health Center, University of Connecticut. 99 Ash Street, East Hartford, CT 06108, United States.		UP	PSY PE		SU			English
E. M. Asevedo, A. C.; Berk, M.; Brietzke, E.	2014	Systematic review of N-acetylcysteine in the treatment of addictions	Revista Brasileira De Psiquiatria	Brazil	Associação Brasileira de Psiquiatria	36		2	168-175								Systematic review of N-acetylcysteine in the treatment of addictions		1809-452X											SR	24676047		N-Acetylcysteine (NAC)	Acetylcysteine/*therapeutic use-//-Behavior, Addictive/*drug therapy-//-Substance-Related Disorders/*drug therapy-//-Clinical Trials as Topic-//-Female-//-Glutamic Acid/metabolism-//-Humans-//-Male-//-Time Factors-//-Treatment Outcome	Objective: To conduct the first systematic literature review of clinical trials of N-acetylcysteine (NAC) for the treatment of substance abuse disorders and addictive behaviors.; Methods: A search of the MEDLINE, Embase and PsycINFO databases was conducted. The inclusion criteria for the review were clinical trials that used NAC in the treatment of a disorder related to substance use and/or addic…	in: 2 studies in adolescents, specifically referenced in conclusions		http://www.ncbi.nlm.nih.gov/pubmed/24676047		Interdisciplinary Laboratory of Clinical Neurosciences (LINC), Department of Psychiatry, Universidade Federal de São Paulo (UNIFESP), São Paulo, SP, Brazil.-//-Santa Marcelina Hospital, São Paulo, SP, Brazil.-//-IMPACT Strategic Research Centre, Deakin University, School of Medicine and Barwon Health, Geelong, VIC, Australia.		DE	BIO BIOLOTH		CANNABIS	mnh	EBSCOhost
G. F. Ashdown-Franks, J.; Carney, R.; Carvalho, A. F.; Hallgren, M.; Koyanagi, A.; Rosenbaum, S.; Schuch, F. B.; Smith, L.; Solmi, M.; Vancampfort, D.; Stubbs, B.	2020	Exercise as medicine for mental and substance use disorders: A meta-review of the benefits for neuropsychiatric and cognitive outcomes	Sports Medicine			50		1	151-170					2022-01-01	Review		Exercise as medicine for mental and substance use disorders: A meta-review of the benefits for neuropsychiatric and cognitive outcomes		1179-2035 (electronic)-//-1179-2035											SR	629393485			A Measurement Tool to Assess Systematic Reviews-//-adult-//-aged-//-alcoholism-//-anorexia nervosa-//-anxiety-//-attention deficit disorder-//-binge eating disorder-//-bipolar disorder-//-bulimia-//-child-//-cognition-//-controlled study-//-exercise-//-female-//-human-//-major depression-//-male-//-mental disease-//-meta analysis-//-negative syndrome-//-Positive and Negative Syndrome Scale-//-pos…	BACKGROUND: Exercise may improve neuropsychiatric and cognitive symptoms in people with mental disorders, but the totality of the evidence is unclear. We conducted a meta-review of exercise in (1) serious mental illness (schizophrenia spectrum, bipolar disorder and major depression (MDD)); (2) anxiety and stress disorders; (3) alcohol and substance use disorders; (4) eating disorders (anorexia ne…			https://pubmed.ncbi.nlm.nih.gov/31541410/		(Ashdown-Franks, Stubbs) South London and Maudsley NHS Foundation Trust, Denmark Hill, London SE5 8AZ, United Kingdom (Ashdown-Franks, Stubbs) Psychological Medicine, Institute of Psychiatry, Psychology and Neuroscience (IoPPN), King's College London, London, United Kingdom (Ashdown-Franks, Stubbs) Faculty of Kinesiology and Physical Education, University of Toronto, ON, Toronto, Canada (Firth) N…		DE	CAM ACTIVITY		DD	Embase	Ovid Technologies	English
O. A. M. Asikhia, K.	2015	The use of problem-solving training in reducing mathematics anxiety among Nigerian secondary school students	Gender & Behaviour			13		1	6547-6558					Jun	Empirical Study; Quantitative Study		The use of problem-solving training in reducing mathematics anxiety among Nigerian secondary school students		1596-9231											RCT	2015-29540-010			Mathematics anxiety, problem-solving, control group, gender, senior secondary school students-//-*Mathematics Anxiety-//-*Problem Solving-//-*Secondary Education-//-*Student Attitudes-//-Academic Learning & Achievement [3550]-//-Human Male Female Childhood (birth-12 yrs) School Age (6-12 yrs) Adolescence (13-17 yrs)-//-Nigeria	This study aimed at determining the use of problem-solving training in reducing mathematics anxiety among a group of senior secondary school students in Ogun State, Nigeria area. A 2 x 2 pre-test, post-test factorial design (treatment and gender) was used in the study. 120 students who had high scores on the mathematics anxiety scale were randomly selected from the 492 students which responded to…	code		http://www.ajol.info/index.php/gab/article/view/119096		Asikhia, Olubusayo A.: olubusayoasikhia@yahoo.com-//-Asikhia, Olubusayo A.: Department of Psychology of Education, College of Education, University of South Africa (UNISA), PO box 391, Muckelneuk, Pretoria, South Africa, 0003, olubusayoasikhia@yahoo.com-//-Asikhia, Olubusayo A.: Department of Psychology of Education, College of Education, University of South Africa (UNISA), Pretoria, South Africa…		AR	PSY PST		ANX	PsycINFO	Ovid Technologies	English
Y. H. Asikin, E.; Shimizu, K.; Kusano, M.; Oku, H.; Wada, K.	2019	Stress amelioration potentials of Shiikuwasha (citrus depressa hayata) essential oil [conference abstract]	Annals of Nutrition and Metabolism			75 (3)			140					July	Conference Abstract		Stress amelioration potentials of Shiikuwasha (citrus depressa hayata) essential oil [conference abstract]		1421-9697											RCT	629279234		aromatherapy, Shiikuwasha (citrus depressa hayata) essential oil	Aroma inhalation-//-Shiikuwasha essential oil-//-Stressamelioration-//-adult-//-aroma-//-brain function-//-clinical article-//-controlled study-//-electrode-//-electroencephalogram-//-fatigue-//-female-//-human-//-inhalation-//-inhalational drug administration-//-lemon-//-mood disorder-//-nonhuman-//-odor-//-Profile of Mood States-//-randomized controlled trial-//-sensation-//-stress-//-thinking-…	Background/Aims: Shiikuwasha (Citrus depressa Hayata), as also known as Hirami lemon, is a native thin-skinned flat lemon cultivar of Okinawa, Japan, which contains predominant volatile components limonene and gamma-terpinene, ca. 57 and 25%, respectively, that compositionally differ from other known citrus cultivars. The study aimed to investigate the contribution of Shiikuwasha essential oil (S…	code: conf abs		http://dx.doi.org/10.1159/000501751		(Asikin, Kusano) School of Life and Environmental Sciences, University of Tsukuba, Japan (Haga, Shimizu) Faculty of Agriculture, Kyushu University, Japan (Oku) Tropical Biosphere Research Center, University of the Ryukyus, Japan (Wada) Faculty of Agriculture, University of the Ryukyus, Japan-//-Y. Asikin, School of Life and Environmental Sciences, University of Tsukuba, Japan		UP	CAM CAMOTH		DD	Embase	Ovid Technologies	English
V. M. Aspen, C.; Alleva, J. M.; Nagel, J.; Perret, C.; Purvis, C.; Saekow, J.; Lock, J.; Taylor, C.	2015	Decreasing body dissatisfaction using a brief conditioning intervention	Behaviour Research & Therapy			69											Decreasing body dissatisfaction using a brief conditioning intervention		1873-622X-//-0005-7967											RCT			brief conditioning intervention, body image	adult-//-African American-//-article-//-body build-//-body dissatisfaction-//-body image-//-body weight-//-Caucasian-//-Chinese-//-clinical effectiveness-//-conditioning-//-controlled clinical trial-//-controlled study-//-diet restriction-//-facial expression-//-feeding behavior-//-female-//-Filipino (people)-//-follow up-//-Hispanic-//-human-//-Indian-//-Japanese (people)-//-self esteem-//-treat…	Objective: Body dissatisfaction in females is common and a risk factor for the development of an eating disorder. This study tested whether body dissatisfaction could be improved using a brief conditioning intervention in which photographs of participants' bodies were selectively paired with positive social stimuli (smiling faces) and photographs of other bodies were paired with neutral or negati…	in code		https://www.ncbi.nlm.nih.gov/pubmed/25912670		V. Aspen, Pleasanton, United States		AR	PSY PSYCHOTH		EDS
S. N. Assanangkornchai, P.; McNeil, E. B.; Edwards, J. G.	2015	Comparative trial of the WHO ASSIST-linked brief intervention and simple advice for substance abuse in primary care	Asian Journal of Psychiatry			18			75-80								Comparative trial of the WHO ASSIST-linked brief intervention and simple advice for substance abuse in primary care		1876-2026-//-1876-2018											RCT			brief intervention ASSIST feedback	adolescent-//-adult-//-aged-//-Alcohol Smoking Substance Involvement Screening Test-//-article-//-assessment of humans-//-ASSIST Specific Substance Involvement Scores-//-ASSIST Total Substance Involvement Scores-//-brief intervention-//-controlled study-//-female-//-high risk patient-//-human-//-intermediate risk patient-//-low risk patient-//-major clinical study-//-male-//-outcome assessment-//…	To help decrease the burden of substance-related problems, the World Health Organization developed the Alcohol, Smoking, Substance Involvement Screening Test (ASSIST) - a sensitive screening questionnaire to help identify misuse of alcohol and other substances - linked to Brief Intervention (BI). This paper compares the effectiveness of the ASSIST followed either by its linked BI or by simple adv…	in code		https://www.ncbi.nlm.nih.gov/pubmed/26412051		S. Assanangkornchai, Epidemiology Unit, Faculty of Medicine, Prince of Songkla University, Hat Yai, Songkhla, Thailand		AR	PSY PSYCHOTH SCREEN NORM		SUBSTANCE
L. S. Astill Wright, M.; Sinnerton, R.; Lewis, C.; Roberts, N. P.; Bisson, J. I.	2019	Pharmacological prevention and early treatment of post-traumatic stress disorder and acute stress disorder: a systematic review and meta-analysis	Translational Psychiatry			9 (1) (no pagination)		334						2022-12-01			Pharmacological prevention and early treatment of post-traumatic stress disorder and acute stress disorder: a systematic review and meta-analysis		2158-3188 (electronic)-//-2158-3188											SR	2003836628			acute stress disorder/dt [Drug Therapy]-//-acute stress disorder/pc [Prevention]-//-adult-//-article-//-child-//-early intervention-//-human-//-intention to treat analysis-//-meta analysis-//-posttraumatic stress disorder/dt [Drug Therapy]-//-posttraumatic stress disorder/pc [Prevention]-//-psychopharmacotherapy-//-quality of life-//-randomized controlled trial (topic)-//-systematic review-//-chl…	Post-traumatic stress disorder (PTSD) is a common mental disorder associated with significant distress and reduced functioning. Its occurrence after a severe traumatic event and association with characteristic neurobiological changes make PTSD a good candidate for pharmacological prevention and early treatment. The primary aim for this systematic review and meta-analysis was to assess whether pha…	Included		https://www.ncbi.nlm.nih.gov/pmc/articles/PMC6901463/		(Astill Wright, Sinnerton, Lewis, Roberts, Bisson) Division of Psychological Medicine and Clinical Neurosciences, Cardiff University School of Medicine, Cardiff, United Kingdom (Sijbrandij) Department of Clinical Psychology, VU University Amsterdam, Amsterdam, Netherlands (Roberts) Directorate of Psychology and Psychological Therapies, Cardiff & Vale University Health Board, Cardiff, United Kingd…		AR	BIO		PTSD ASD	Embase	Ovid Technologies	English
T. N. Atkin, N.; Gobbi, G.	2017	Practitioner Review: The effects of atypical antipsychotics and mood stabilisers in the treatment of depressive symptoms in paediatric bipolar disorder	Journal of Child Psychology & Psychiatry & Allied Disciplines			58		8	865-879					Aug	Review		Practitioner Review: The effects of atypical antipsychotics and mood stabilisers in the treatment of depressive symptoms in paediatric bipolar disorder	J Child Psychol Psychiatry	1469-7610											SR	28474733			Adolescent-//-*Anticonvulsants/tu [Therapeutic Use]-//-*Antimanic Agents/tu [Therapeutic Use]-//-*Antipsychotic Agents/tu [Therapeutic Use]-//-*Bipolar Disorder/dt [Drug Therapy]-//-Child-//-*Depression/dt [Drug Therapy]-//-Humans-//-0 (Anticonvulsants)-//-0 (Antimanic Agents)-//-0 (Antipsychotic Agents)	BACKGROUND: The management of depressive and mixed symptoms in children and adolescents with bipolar disorder (BD) remains a matter of debate. The goal of this review is, thus, to systematically examine the impact of atypical antipsychotics (AAPs) and mood stabilisers in the treatment of bipolar depression and/or mixed states.-//-METHODS: A literature search was conducted for studies assessing th…	code		https://www.ncbi.nlm.nih.gov/pubmed/28474733		Atkin, Tobias. Neurobiological Psychiatry Unit, Department of Psychiatry, McGill University, McGill University Health Center, Montreal, Quebec, Canada.-//-Nunez, Nicolas. Neurobiological Psychiatry Unit, Department of Psychiatry, McGill University, McGill University Health Center, Montreal, Quebec, Canada.-//-Gobbi, Gabriella. Neurobiological Psychiatry Unit, Department of Psychiatry, McGill Univ…		DE	BIO SECONDGEN LI		BP	MEDLINE	Ovid Technologies	English
T. H. Atkins, B.	2019	Evaluating the impact of an autogenic training relaxation intervention on levels of anxiety amongst adolescents in school	Educational and Child Psychology			36		3	33-51					Sep	Empirical Study; Interview; Qualitative Study; Quantitative Study		Evaluating the impact of an autogenic training relaxation intervention on levels of anxiety amongst adolescents in school		0267-1611-//-2396-8702											RCT	2019-48060-004		Autogenic training relaxation intervention	autogenic training, relaxation, adolescence, mind-body interventions, anxiety-//-*Anxiety-//-*Anxiety Management-//-*Autogenic Training-//-*Relaxation Therapy-//-*Mind Body Therapy-//-School Based Intervention-//-Educational/Vocational Counseling & Student Services [3580]-//-Human Male Female Adolescence (13-17 yrs)-//-United Kingdom	Aim: This study aimed to investigate the impact of a group-based autogenic training (AT) relaxation intervention on levels of anxiety in adolescents in mainstream school settings. Method: A mixed-methods design was used to measure differences in levels of anxiety and explore a range of perceived changes between groups over time. Sixty-six young people aged between 14 and 15 years old from four ma…	included		https://www.semanticscholar.org/paper/Evaluating-the-Impact-of-an-Autogenic-Training-on-Atkins-Hayes/cfb83e77f4d39d9e36eb87476193edcc2c2cbf5d		Atkins, Tracey: tracey.atkins@eastsussex.gov.uk-//-Atkins, Tracey, tracey.atkins@eastsussex.gov.uk-//-Hayes, Ben: University College London, London, England		UP	CAM RELAX		ANX	APA PsycInfo	Ovid Technologies	English
M. J. W. Atkinson, Tracey D.	2012	Impact of metacognitive acceptance on body dissatisfaction and negative affect: Engagement and efficacy	Journal of Consulting & Clinical Psychology	United States	American Psychological Assn	80		3	416-425								Impact of metacognitive acceptance on body dissatisfaction and negative affect: Engagement and efficacy		1939-2117											RCT	22545741		acceptance training	Affect*-//-Body Image*-//-Personal Satisfaction*-//-Self Concept*-//-Eating Disorders/*psychology-//-Adaptation, Psychological-//-Adolescent-//-Adult-//-Body Weight-//-Emotions-//-Female-//-Humans-//-Middle Aged-//-Pilot Projects-//-Risk Factors-//-Self Efficacy	Objective: To investigate engagement in metacognitive acceptance and subsequent efficacy with respect to decreasing 2 risk factors for disordered eating, body dissatisfaction (BD), and negative affect (NA).; Method: In a pilot experiment, 20 female undergraduates (Mage = 24.35, SD = 9.79) underwent a BD induction procedure, received acceptance training using brief written instructions, and were t…	INCLUDE		http://psycnet.apa.org/journals/ccp/80/3/416/		School of Psychology, Flinders University, South Australia, Australia. melissa.atkinson@flinders.edu.au		UP	PSY PSYCHOTH		EDS	mnh	EBSCOhost
M. J. W. Atkinson, T. D.	2015	Mindfulness-based prevention for eating disorders: A school-based cluster randomized controlled study	International Journal of Eating Disorders			48		7	1024-1037								Mindfulness-based prevention for eating disorders: A school-based cluster randomized controlled study		1098-108X-//-0276-3478											RCT				adolescent-//-adult-//-article-//-body build-//-body image-//-cluster analysis-//-controlled study-//-diet restriction-//-eating disorder-//-feasibility study-//-female-//-follow up-//-health care delivery-//-human-//-major clinical study-//-mindfulness-//-outcome assessment-//-patient guidance-//-priority journal-//-program acceptability-//-psychosocial disorder-//-randomized controlled trial-//…	Objective Successful prevention of eating disorders represents an important goal due to damaging long-term impacts on health and well-being, modest treatment outcomes, and low treatment seeking among individuals at risk. Mindfulness-based approaches have received early support in the treatment of eating disorders, but have not been evaluated as a prevention strategy. This study aimed to assess th…	in code		https://www.ncbi.nlm.nih.gov/pubmed/26052831		M.J. Atkinson, Centre for Appearance Research, University of the West of England, Bristol, United Kingdom		UP	PSY MBI CDT		EDS
M. J. W. Atkinson, T. D.	2016	Does mindfulness have potential in eating disorders prevention? A preliminary controlled trial with young adult women	Early Intervention in Psychiatry			10		3	234-245					Jun	Empirical Study; Followup Study; Quantitative Study		Does mindfulness have potential in eating disorders prevention? A preliminary controlled trial with young adult women		1751-7885-//-1751-7893											RCT	2014-23459-001		DBI = "The Body Project"	dissonance, eating disorder, mindfulness, prevention, risk factor-//-*Eating Disorders-//-*Prevention-//-*Risk Factors-//-*Mindfulness-//-Human Females-//-Intervention-//-Specialized Interventions [3350]-//-Human Female Adolescence (13-17 yrs) Adulthood (18 yrs & older) Young Adulthood (18-29 yrs) Thirties (30-39 yrs)-//-Australia	Aim: This preliminary randomized controlled trial assessed the feasibility of a pilot mindfulness-based intervention with respect to reducing the risk of eating disorders in young women. Methods: Forty-four young adult women with body image concerns (Mage = 20.57, SD = 3.22) were randomly allocated to a mindfulness-based or a dissonance-based intervention (3 x 1 h weekly sessions), or to assessme…	included		https://www.ncbi.nlm.nih.gov/pubmed/24894735/		Atkinson, Melissa J.: melissa.atkinson@flinders.edu.au-//-Atkinson, Melissa J.: School of Psychology, Flinders University, GPO Box 2100, Adelaide, SA, Australia, 5001, melissa.atkinson@flinders.edu.au-//-Atkinson, Melissa J.: School of Psychology, Flinders University, Adelaide, SA, Australia-//-Wade, Tracey D.: School of Psychology, Flinders University, Adelaide, SA, Australia		AR	PSY MBI CDT		EDS	PsycINFO	Ovid Technologies	English
S. D. P. Atkinson, A.; Zhang, Q.; Pangallo, B. A.; Bangs, M. E.; Emslie, G. J.; March, J. S.	2014	A double-blind efficacy and safety study of duloxetine flexible dosing in children and adolescents with major depressive disorder	Journal of Child & Adolescent Psychopharmacology			24		4	180-189								A double-blind efficacy and safety study of duloxetine flexible dosing in children and adolescents with major depressive disorder		1557-8992-//-1044-5463											RCT			duloxetine, fluoxetine, or placebo	alanine aminotransferase-//-duloxetine-//-fluoxetine-//-placebo-//-abnormal laboratory result-//-adjustment disorder-//-adolescent-//-adolescent disease-//-alanine aminotransferase blood level-//-article-//-automutilation-//-child-//-childhood disease-//-children depression rating scale-//-columbia suicide severity rating scale-//-compression fracture-//-controlled study-//-conversion disorder-//…	Objective: The purpose of this study was to evaluate the efficacy and safety of duloxetine flexible dose in children (7-11 years) and adolescents (12-17 years) with major depressive disorder (MDD). Methods: Patients (n=337) in this 36 week study (10 week acute and 26 week extension treatment) received duloxetine (60-120mg once daily [QD], n=117), fluoxetine (20-40mg QD, n=117), or placebo (n=103)…	INCLUDE		http://www.ncbi.nlm.nih.gov/pubmed/24813026		A. Prakash, Lilly Research Laboratories, Eli Lilly and Company, Indianapolis, IN 46285, United States		DE	BIO SSRI SNRI		DD
S. L. Atkinson, S.; Ramaker, S.; England, R. D.; Wajsbrot, D. B.; Abbas, R.; Findling, R. L.	2018	Desvenlafaxine versus placebo in the treatment of children and adolescents with major depressive disorder	Journal of Child and Adolescent Psychopharmacology			28		1	55-65					February			Desvenlafaxine versus placebo in the treatment of children and adolescents with major depressive disorder													RCT	620375130		desvenlafaxine		Objective: To evaluate the short-term efficacy and safety of desvenlafaxine versus placebo in the treatment of children and adolescents with major depressive disorder (MDD). Methods: Outpatient children (7-11 years) and adolescents (12-17 years) who met DSM-IV-TR criteria for MDD and had screening and baseline Children's Depression Rating Scale-Revised (CDRS-R) total scores >40 were randomly assi…	code	review: non-CBT intervention	https://www.ncbi.nlm.nih.gov/pmc/articles/PMC5771531/		(Atkinson) Finger Lakes Clinical Research, 885 Winton Road South, Rochester, NY 14618-1609, United States (Lubaczewski, Ramaker, Abbas) Pfizer Inc, Collegeville, PA, United States (England) Pfizer Inc., Groton, CT, United States (Wajsbrot) Pfizer Inc, New York, NY, United States (Findling) Department of Psychiatry and Behavioral Sciences, Johns Hopkins University, Kennedy Krieger Institute, Balti…		DE	BIO ANTID SNRI		DD	Embase	Ovid Technologies
A. M. Attari, Y.; Hasanzadeh, A.; Soltani, M.; Mahmoodi, M.	2006	Comparison of efficacy of fluoxetine with nortriptyline in treatment of major depression in children and adolescents: A double-blind study	Journal of Research in Medical Sciences			11		1	24-30					2006-01-01			Comparison of efficacy of fluoxetine with nortriptyline in treatment of major depression in children and adolescents: A double-blind study		1735-1995											RCT	2006430763			Abdominal Pain/si [Side Effect]-//-Adolescent-//-Article-//-Clinical Article-//-Clinical Trial-//-Constipation/si [Side Effect]-//-Controlled Study-//-Diagnostic and Statistical Manual of Mental Disorders-//-Diarrhea/si [Side Effect]-//-Dizziness/si [Side Effect]-//-Double Blind Procedure-//-Drowsiness/si [Side Effect]-//-Drug Dose Regimen-//-Drug Efficacy-//-Drug Safety-//-Female-//-Headache/si …	Background: The incidence of depression is 0.9% in preschoolers, 1.9% in school age children, and 4.7% in adolescents. Current antidepressant treatment of mood disorders in children and adolescents is still in the early phases of being validated with double-blind efficacy studies. In this study the efficacy of nortriptyline has been compared with fluoxetine in the treatment of major depression in…	English		http://journals.mui.ac.ir/jrms/article/download/90/50		(Attari, Moghaddam, Soltani, Mahmoodi) Behavioural Sciences Research Centre, Isfahan University of Medical Sciences. Isfahan, Iran, Islamic Republic of.		DE	BIO TCA SSRI		DD			English
E. H. Attia, C.; Timothy Walsh, B.; Flater, S. R.	1998	Does fluoxetine augment the inpatient treatment of anorexia nervosa?	American Journal of Psychiatry.			155		4	548-551								Does fluoxetine augment the inpatient treatment of anorexia nervosa?		0002-953X			-								RCT	1998150730			Adolescent; Adult; Anorexia Nervosa/dt [Drug Therapy]; Anorexia Nervosa/th [Therapy]; Article; Behavior Therapy; Clinical Article; Clinical Trial; Cognitive Therapy; Controlled Study; Double Blind Procedure; Drug Efficacy; Eating Disorder/dt [Drug Therapy]; Eating Disorder/th [Therapy]; Female; Hospital Patient; Human; Insomnia/si [Side Effect]; Mental Disease/dt [Drug Therapy]; Mental Disease/th…	Objective: While pharmacological interventions are of established utility in bulimia nervosa, medications have no clear role in the treatment of anorexia nervosa. Because patients with anorexia nervosa frequently exhibit mood disturbances and symptoms of obsessive-compulsive disorder, the authors tested the utility of fluoxetine in the treatment of women participating in an inpatient program for …	English		http://psychiatryonline.org/data/Journals/AJP/3687/548.pdf		(Attia) New York State Psychiatric Institute, Unit 49. 722 West 168th St., New York, NY 10032, United States.		DE	BIO SSRI		AN			English
T. S. Aune, T. C.	2009	Universal-based prevention of syndromal and subsyndromal social anxiety: A randomized controlled study	Journal of Consulting & Clinical Psychology			77		5	867-879								Universal-based prevention of syndromal and subsyndromal social anxiety: A randomized controlled study		0022-006X			UP AR>UP, CBT>PE&SKT								CCT				adolescent-//-article-//-child-//-clinical trial-//-controlled clinical trial-//-controlled study-//-female-//-health status-//-human-//-major clinical study-//-male-//-medical assessment-//-outcome assessment-//-prophylaxis-//-psychotherapy-//-randomized controlled trial-//-school child-//-social phobia	This article reports results from a universal preventive program aimed at (a) reducing social anxiety and (b) preventing the development of syndromal social anxiety among a population-based sample of older children and young adolescents during a 1-year period. Pupils (N = 1,748) from 2 counties were cluster randomized to either an intervention or a control condition. In the intervention condition…		II	http://www.ncbi.nlm.nih.gov/pubmed/19803567		Aune, T., Department of Psychology, Norwegian University of Science and Technology, Trondheim, Norway		UP	PSY PE SKT		SOP
W. M. Auslander, H.; Tlapek, S.; Smith, P.; Foster, A.; Edmond, T.; Dunn, J.	2017	Adaptation and implementation of a trauma-focused cognitive behavioral intervention for girls in child welfare	American Journal of Orthopsychiatry			87		3	206-215						Empirical Study; Followup Study; Qualitative Study; Quantitative Study		Adaptation and implementation of a trauma-focused cognitive behavioral intervention for girls in child welfare		0002-9432-//-1939-0025											RCT	2016-60391-001			PTSD, depression, adolescent girls, child welfare, trauma treatment-//-*Adolescent Psychotherapy-//-*Cognitive Behavior Therapy-//-*Intervention-//-*Posttraumatic Stress Disorder-//-*Trauma-//-Child Welfare-//-Major Depression-//-Adolescent Characteristics-//-Cognitive Therapy [3311]-//-Human Female Childhood (birth-12 yrs) School Age (6-12 yrs) Adolescence (13-17 yrs) Adulthood (18 yrs & older) …	This study describes the process of adapting and implementing Girls Aspiring toward Independence (GAIN), a trauma-focused, group-based therapy adapted from Cognitive Behavioral Intervention for Trauma in Schools (CBITS) for girls in child welfare. Descriptive data were examined on 3 outcomes: posttraumatic stress disorder (PTSD), depression, and social problem-solving skills among adolescent girl…	code		https://www.ncbi.nlm.nih.gov/pubmed/27977284		Auslander, Wendy: wendyaus@wustl.edu-//-Auslander, Wendy: George Warren Brown School of Social Work, Washington University in St. Louis, 1 Brookings Drive, Campus Box 1196, St. Louis, MO, US, 63130, wendyaus@wustl.edu-//-Auslander, Wendy: George Warren Brown School of Social Work, Washington University in St. Louis, St. Louis, MO, US-//-McGinnis, Hollee: George Warren Brown School of Social Work,…		AR DE	PSY TFCBT		PTSD	PsycINFO	Ovid Technologies	English
S. B. F. Austin, Alison E.; Wiecha, Jean; Peterson, Karen E.; Gortmaker, Steven L.	2005	The impact of a school-based obesity prevention trial on disordered weight-control behaviors in early adolescent girls.[see comment]	Archives of Pediatrics & Adolescent Medicine			159		3	225-30					Mar			The impact of a school-based obesity prevention trial on disordered weight-control behaviors in early adolescent girls.[see comment]	Arch Pediatr Adolesc Med	1072-4710			PE>PSYCHOTH								CCT	15753264		multicomponent school based prevention program	Adolescent; Adolescent Behavior/px [Psychology]; Appetite Depressants/ad [Administration & Dosage]; Cathartics/ad [Administration & Dosage]; Child; *Eating Disorders/ep [Epidemiology]; *Eating Disorders/pc [Prevention & Control]; Female; Humans; Intervention Studies; Multivariate Analysis; Obesity/ep [Epidemiology]; *Obesity/pc [Prevention & Control]; Questionnaires; *School Health Services/og [O…	OBJECTIVE: To assess the impact of an obesity prevention intervention on use of self-induced vomiting/laxatives (purging) and diet pills to control weight in girls in early adolescence. DESIGN: We matched and randomly assigned 10 middle schools to an intervention or a control condition in a randomized controlled trial. Longitudinal multivariable analyses using generalized estimating equations wer…	Austin SB; Field AE; Wiecha J; Peterson KE; Gortmaker SL; Comment in: Arch Pediatr Adolesc Med. 2005 Mar;159(3):290-1; PMID: 15753275, Comment in: Arch Pediatr Adolesc Med. 2005 Mar;159(3):292-3; PMID: 15753276; United States; Clinical Trial; Journal Article; Randomized Controlled Trial; Research Support, U.S. Gov't, P.H.S.		http://www.ncbi.nlm.nih.gov/pubmed/?term=The+impact+of+a+school-based+obesity+prevention+trial+on+disordered+weight-control+behaviors+in+early+adolescent+girls		Division of Adolescent and Young Adult Medicine, Children's Hospital, Boston, MA 02115, USA. bryn.austin@childrens.harvard.edu		UP	CAM DIET		EDS
S. B. K. Austin, Juhee; Wiecha, Jean; Troped, Philip J.; Feldman, Henry A.; Peterson, Karen E.	2007	School-based overweight preventive intervention lowers incidence of disordered weight-control behaviors in early adolescent girls	Archives of Pediatrics & Adolescent Medicine			161		9	865-9					Sep			School-based overweight preventive intervention lowers incidence of disordered weight-control behaviors in early adolescent girls	Arch Pediatr Adolesc Med	1072-4710			PE>PSYCHOTH								CCT	17768286		multicomponent school based prevention program	Adolescent; Adolescent Behavior/px [Psychology]; *Eating Disorders/ep [Epidemiology]; Eating Disorders/pc [Prevention & Control]; Female; *Health Behavior; *Health Promotion; Humans; Male; Overweight; Risk-Taking; School Health Services/og [Organization & Administration]; Students/px [Psychology]; *Weight Gain	OBJECTIVE: To determine the effect of a school-based intervention to promote healthful nutrition and physical activity on disordered weight-control behaviors (self-induced vomiting or use of laxatives or diet pills to control weight) in early adolescent girls and boys. DESIGN: Using a group-randomized, controlled-trial design, we randomly assigned middle schools to an intervention or control cond…	Austin SB; Kim J; Wiecha J; Troped PJ; Feldman HA; Peterson KE; United States; Journal Article; Randomized Controlled Trial; Research Support, U.S. Gov't, Non-P.H.S.; Research Support, U.S. Gov't, P.H.S.		http://www.ncbi.nlm.nih.gov/pubmed?term=school%20based%20overweight%20prevention%20intervention%20lowers%20incidence%20of%20disordered%20weight-control%20behaviors%20in%20early%20adolescent%20girls&cmd=correctspelling		Division of Adolescent and Young Adult Medicine, Children's Hospital, Boston, MA 02115, USA. bryn.austin@childrens.harvard.edu		UP	CAM DIET		EDS
A. D. Avci, R. S.; Kibar, M.; Sezgin, F.	1999	Comparison of moclobemide and placebo in young adolescents with major depressive disorder	Annals of Medical Sciences			8		1	31-40								Comparison of moclobemide and placebo in young adolescents with major depressive disorder		1300-0683											RCT	1999097433			Adolescent-//-Anorexia/si [Side Effect]-//-Anxiety-//-Article-//-Brain Blood Flow-//-Child Psychiatry-//-Clinical Article-//-Clinical Trial-//-Controlled Study-//-Depression/dt [Drug Therapy]-//-Double Blind Procedure-//-Drug Efficacy-//-Drug Safety-//-Drug Tolerability-//-Fatigue/si [Side Effect]-//-Female-//-Frontal Lobe-//-Gastrointestinal Symptom/si [Side Effect]-//-Headache/si [Side Effect]-…	Purpose: In a prospective, randomized double-blind 5-week study, it was aimed to compare the efficacy of moclobemide with placebo in the treatment of young adolescents with major depressive disorder. Methods: 9 girls and 11 boys, range 9-15 years, who fulfilled the criteria for major depressive disorder according to DSM-4 were evaluated at an outpatient child and adolescent psychiatry clinic, and…	English	URL not found			(Avci, Diler, Kibar, Sezgin) Cukurova University, Faculty of Medicine, Dept. of Child Adolescent Psychiatry. Adana, Turkey.		DE	BIO MAOI		DD			English
R. R.-S. Ayesa-Arriola, J. M.; Perez-Iglesias, R.; Roiz-Santianez, R.; Martinez-Garcia, O.; Sanchez-Moreno, J.; Tabares-Seisdedos, R.; Vazquez-Barquero, J. L.; Crespo-Facorro, B.	2013	Long-term (3-year) neurocognitive effectiveness of antipsychotic medications in first-episode non-affective psychosis: A randomized comparison of haloperidol, olanzapine, and risperidone	Psychopharmacology			227		4	615-625								Long-term (3-year) neurocognitive effectiveness of antipsychotic medications in first-episode non-affective psychosis: A randomized comparison of haloperidol, olanzapine, and risperidone		0033-3158-//-1432-2072											RCT				haloperidol-//-olanzapine-//-risperidone-//-adult-//-akathisia-//-article-//-clinical effectiveness-//-clinical evaluation-//-clinical protocol-//-comparative effectiveness-//-controlled study-//-digit symbol test-//-drug effect-//-drug efficacy-//-executive function-//-extrapyramidal symptom-//-female-//-first episode non affective psychosis-//-follow up-//-human-//-Iowa Gambling Test-//-long te…	Introduction: The initially postulated superior neurocognitive effectiveness of second-generation antipsychotics is currently under debate. Methods: A prospective, randomized, open-label study was carried out to compare the long-term neurocognitive effectiveness of haloperidol, olanzapine, and risperidone in the first episode of schizophrenia spectrum disorders. A final sample of 79 patients rand…	INCLUDE		http://link.springer.com/article/10.1007%2Fs00213-013-2994-z		Ayesa-Arriola, R., Department of Psychiatry, Marques de Valdecilla University Hospital, University of Cantabria, 39008 Santander, Spain		FE	BIO FIRSTGEN SECONDGEN		PS
S. M. K.-Z. Azadeh, H.; Besharat, M. A.	2015	Effectiveness of acceptance and commitment therapy on interpersonal problems and psychological flexibility in female high school students with social anxiety disorder	Global Journal of Health Science	Canada	Canadian Center of Science and Education	8		3	131-138								Effectiveness of acceptance and commitment therapy on interpersonal problems and psychological flexibility in female high school students with social anxiety disorder		1916-9736											RCT	26493425			Adaptation, Psychological*-//-Patient Acceptance of Health Care*-//-Anxiety Disorders/*therapy-//-Students/*psychology-//-Adolescent-//-Female-//-Humans-//-Interviews as Topic-//-Iran-//-Psychiatric Status Rating Scales-//-Treatment Outcome	Social anxiety is a psychological disorder which has devastative and pernicious effects on interpersonal relationships and one's psychological flexibility. The aim of this research was to determine the effectiveness of Acceptance and Commitment Therapy on interpersonal problems and psychological flexibility in female high school students with social anxiety disorder. With a semi-experimental desi…	Date of Electronic Publication: 2015 Jul 12. ; Original Imprints: Publication: Toronto : Canadian Center of Science and Education.		http://www.ncbi.nlm.nih.gov/pubmed/26493425		hadi_end_2005@yahoo.com.		DE	PSY ACT		SOP	mnh	EBSCOhost
D. B. Azar, K.; Salmon, J.; Cleland, V.	2008	The association between physical activity and depressive symptoms in young women: A review	Mental Health & Physical Activity			1		2	82-88								The association between physical activity and depressive symptoms in young women: A review					CAM>PSY PSYCHOTH, AR DE> UP AR DE								SR			Exercise physical activity	aerobic exercise-//-anaerobic exercise-//-bibliographic database-//-CINAHL-//-Cochrane Library-//-data analysis-//-depression-//-disease association-//-female-//-human-//-kinesiotherapy-//-MEDLINE-//-methodology-//-observational study-//-patient compliance-//-physical activity-//-priority journal-//-PsycINFO-//-research subject-//-review-//-running-//-treatment outcome-//-weight lifting	Objective: This review synthesises results of studies examining the association between physical activity (PA) and depressive symptoms and the effects of PA intervention studies on depression among young women. Methods: A search of electronic databases and bibliographic searches of observational and intervention studies was conducted that included women between the ages of 18 and 35. Results: A t…	in		http://www.sciencedirect.com/science/article/pii/S1755296608000240		Azar, D., Centre for Physical Activity and Nutrition Research (C-PAN), School of Exercise and Nutrition Sciences, Deakin University, Burwood, Vic. 3125, Australia		UP AR DE	CAM ACTIVITY		DD
A. M. Azevedo, A. P.	2014	New treatment for depression with adolescents: Preliminary results [conference abstract]	Atencion Primaria			46 (Supplement 5)			8					November	Conference Abstract		New treatment for depression with adolescents: Preliminary results [conference abstract]		1578-1275											RCT	621221170		third generation therapies	Adolescent-//-Depression-//-Effectiveness-//-Treatment-//-adolescent depression-//-adult-//-clinical article-//-controlled study-//-female-//-follow up-//-human-//-interview-//-male-//-pediatric hospital-//-pilot study-//-Portugal-//-preliminary data-//-randomized controlled trial-//-risk factor-//-self report-//-suicidal ideation-//-conference abstract	Introduction: In adolescence, depression appears to be a very impairing condition, due to its serious psychosocial consequences and recurrence (Monroe &Harkness, 2011). For this reason, it is necessary to treat it as soon as possible, using interventions effective in maintainning the therapeutic gains. We developed a new treatment composed by components of the "third generation therapies". Method…	included. Abstract only				(Azevedo, Matos) CINEICC-FPCE-UC, Portugal-//-A. Azevedo, CINEICC-FPCE-UC, Portugal. E-mail: andreia.azevedo81@gmail.com		DE	PSY PSYCHOTH		DD	Embase	Ovid Technologies	English
R. d.-A.-C. Azevedo-da-Silva, T.; Campos-Mondin, T.; Neumann-Reyes, A.; de-Lima-Bach, S.; Dias-de-Mattos-Souza, L.; Jansen, K.	2017	Is narrative cognitive therapy as effective as cognitive behavior therapy in the treatment for depression in young adults?	Journal of Nervous & Mental Disease			205		12	918-924					Dec	Comparative Study-//-Randomized Controlled Trial		Is narrative cognitive therapy as effective as cognitive behavior therapy in the treatment for depression in young adults?	J Nerv Ment Dis	1539-736X											RCT	29099406		Narrative cognitive therapy (cognitive narrative therapy)	Adolescent-//-Adult-//-*Cognitive Therapy/mt [Methods]-//-*Depressive Disorder, Major/th [Therapy]-//-Female-//-Follow-Up Studies-//-Humans-//-Male-//-*Narrative Therapy/mt [Methods]-//-*Outcome Assessment (Health Care)-//-*Quality of Life/px [Psychology]-//-Young Adult	This study aimed to compare the effectiveness of narrative cognitive therapy (NCT) and cognitive behavior therapy (CBT) in the improvement of perception of quality of life in young adults with depression at 12-month follow-up. This was a randomized clinical trial conducted using seven sessions of NCT or CBT. Quality of life was measured using the Medical Outcomes Survey Short-Form General Health …	code	review: INCLUDE, check is narrative cognitive therapy vs CBT - is this CBT vs CBT?	https://www.ncbi.nlm.nih.gov/pubmed/29099406		Azevedo da Silva, Ricardo. Department of Health and Behavior, Catholic University of Pelotas, Pelotas, Rio Grande do Sul, Brazil.		DE	PSY CBT PSYCHOTH		DD	MEDLINE	Ovid Technologies	English
J.-M. K. Azorin, Arthur	2009	An update on the treatment of bipolar depression	Expert Opinion on Pharmacotherapy	England		10		2	161-172					2			An update on the treatment of bipolar depression													SR	19236191			Antidepressive Agents/*therapeutic use-//-Antimanic Agents/*therapeutic use-//-Antipsychotic Agents/*therapeutic use-//-Benzodiazepines/*therapeutic use-//-Bipolar Disorder/*drug therapy-//-Dibenzothiazepines/*therapeutic use-//-Fluoxetine/*therapeutic use-//-Antidepressive Agents/administration & dosage-//-Antidepressive Agents/adverse effects-//-Antimanic Agents/administration & dosage-//-Antim…	Background: Objective: Methods: Results/conclusions: Although depression accounts for a large part of the burden associated with bipolar disorder, its drug treatment has been under-studied.To provide the best available evidence supporting the pharmacotherapy of bipolar depression.A systematic review was conducted, focusing on randomized, controlled trials (RCTs) and meta-analyses.Despite FDA appr…	1744-7666-//-Accession Number: 19236191. Language: English. Date Revised: 20100324. Date Created: 20090224. Date Completed: 20090519. Update Code: 20101124. Publication Type: Journal Article; Review. Journal ID: 100897346. Publication Model: Print. Cited Medium: Internet. NLM ISO Abbr: Expert Opin Pharmacother Linking ISSN: 14656566. Subset: IM. Date of Electronic Publication: 20090201		http://www.ncbi.nlm.nih.gov/pubmed/19236191		PÃ´le Universitaire de Psychiatrie-Solaris, HÃ´pital Ste Marguerite, 13274 Marseille Cedex 9, France. jazorin@ap-hm.fr		DE	BIO		BP
N. H. D. Azrin, Brad; Teichner, Gordon A.; Crum, Thomas; Howell, Jennifer; DeCato, Leah A.	2001	A controlled evaluation and description of individual-cognitive problem solving and family-behavior therapies in dually-diagnosed conduct-disordered and substance-dependent youth	Journal of Child & Adolescent Substance Abuse			11		1	1943-01-01								A controlled evaluation and description of individual-cognitive problem solving and family-behavior therapies in dually-diagnosed conduct-disordered and substance-dependent youth		1067-828X-//-1547-0652											RCT	Peer Reviewed Journal: 2002-13926-001			*Behavior Therapy-//-*Cognitive Therapy-//-*Conduct Disorder-//-*Drug Dependency-//-*Family Therapy-//-Dual Diagnosis-//-Problem Solving-//-Psychotherapy & Psychotherapeutic Counseling [3310].-//-Human. Male. Female. Childhood (birth-12 yrs). School Age (6-12 yrs). Adolescence (13-17 yrs)-//-us.	There is a strong comorbid relationship between conduct and substance disorders in youth. However, there is an absence of controlled studies that have explicitly examined treatment efficacy in this dually-diagnosed population. In the present study, 56 such youth (aged 12-17 yrs) were randomly assigned to receive either individual-cognitive therapy or family-behavioral therapy. Subjects in both in…			https://www.ncjrs.gov/App/publications/Abstract.aspx?id=195523				DE	PSY CBT FT PST		SUBSTANCE			English
L. W. Babiano-Espinosa, L. H.; Weidle, B.; Op-De-Beek, V.; Pedersen, S. A.; Compton, S.; Skokauskas, N.	2019	Acceptability, feasibility, and efficacy of Internet cognitive behavioral therapy (iCBT) for pediatric obsessive-compulsive disorder: A systematic review	Systematic Reviews			8 (1) (no pagination)		284						2022-11-20	Review		Acceptability, feasibility, and efficacy of Internet cognitive behavioral therapy (iCBT) for pediatric obsessive-compulsive disorder: A systematic review		2046-4053 (electronic)-//-2046-4053											SR	629926403			Adolescent-//-Child-//-Cognitive behavioral therapy-//-eHealth-//-Obsessive-compulsive disorder-//-Clinical Global Impression scale-//-disease severity-//-follow up-//-human-//-Internet-//-obsessive compulsive disorder/th [Therapy]-//-Preferred Reporting Items for Systematic Reviews and Meta-Analyses-//-priority journal-//-program acceptability-//-program efficacy-//-program feasibility-//-random…	Background: Obsessive-compulsive disorder (OCD) is a chronic mental health disorder characterized by recurring obsessions and compulsions affecting 1-3% of children and adolescents. Current treatment options are limited by accessibility, availability, and quality of care. New technologies provide opportunities to address at least some of these challenges. This paper aims to investigate the accept…	Included		https://www.ncbi.nlm.nih.gov/pmc/articles/PMC6864940/		(Babiano-Espinosa, Wolters, Weidle, Op De Beek, Skokauskas) Department of Mental Health, Regional Centre for Child and Youth Mental Health and Child Welfare (RKBU), Norwegian University of Science and Technology (NTNU), Trondheim, Norway (Wolters) De Bascule Academic Center for Child and Adolescent Psychiatry, Center of Expertise for OCD, Anxiety and Tics, Meibergdreef 5, Amsterdam 1105 AZ, Nethe…		DE	PSY SERV CBT TECH		OCD	Embase	Ovid Technologies	English
J. D. A. Babowitch, K. M.	2016	Adolescent treatment outcomes for comorbid depression and substance misuse: A systematic review and synthesis of the literature	Journal of Affective Disorders			201			25-33								Adolescent treatment outcomes for comorbid depression and substance misuse: A systematic review and synthesis of the literature		1573-2517-//-0165-0327											SR				serotonin uptake inhibitor-//-cognitive therapy-//-comorbidity-//-depression-//-drug misuse-//-family therapy-//-human-//-Medline-//-motivational interviewing-//-priority journal-//-PsycINFO-//-review-//-reward-//-self concept-//-substance abuse-//-systematic review-//-treatment outcome	The quantitative literature on the treatment of comorbid depression and substance misuse among adolescents was reviewed, including: (1) a synthesis of the empirical evidence of the multiple models of integrated treatment for depression and substance use, (2) an examination of proposed mechanisms underlying symptom change in these integrated treatment models targeting depression and substance use,…	incl		http://www.ncbi.nlm.nih.gov/pubmed/27156096		J.D. Babowitch, Syracuse University, Department of Psychology, Syracuse, United States		DE	PSY BIO CBT FT MI SSRI		DD SUBSTANCE
E. L. Bachar, Yael; Kreitler, Shulamit; Berry, Elliot M.	1999	Empirical comparison of two psychological therapies: Self psychology and cognitive orientation in the treatment of anorexia and bulimia	Psychotherapy Practice & Research			8		2	115-128					Spr			Empirical comparison of two psychological therapies: Self psychology and cognitive orientation in the treatment of anorexia and bulimia		1055-050X			-								RCT	Peer Reviewed Journal: 1999-10503-003		Self Psychological Therapy vs Cognitive Orientation Therapy	*Anorexia Nervosa; *Bulimia; *Cognitive Therapy; *Psychoanalysis; *Self Psychology; Psychotherapy & Psychotherapeutic Counseling [3310].; Human. Female. Adulthood (18 yrs & older)	The authors investigated the applicability of self psychological treatment (SPT) and cognitive orientation treatment (COT) to the treatment of anorexia and bulimia. 33 female patients (mean age 24 yrs) participated in this study. The bulimic patients (N=25) were randomly assigned either to SPT, COT, or control/nutritional counseling only (C/NC). The anorexic patients (N=8) were randomly assigned …		*	http://www.ncbi.nlm.nih.gov/pubmed?term=Empirical%20comparison%20of%20two%20psychological%20therapies%3A%20Self%20psychology%20and%20cognitive%20orientation%20in%20the%20treatment%20of%20anorexia%20and%20bulimia				DE	PSY PSYCHOTH		AN BN			English
T. S. Baek, L.; Reid, L.	2013	Effects of message framing in anti-binge drinking PSAs: The moderating role of counterfactual thinking	Journal of Health Communication	United States	Taylor & Francis	18		4	442-458								Effects of message framing in anti-binge drinking PSAs: The moderating role of counterfactual thinking		1087-0415											RCT	23289373		public service announcement, counterfactual thinking	Persuasive Communication*-//-Binge Drinking/*prevention & control-//-Binge Drinking/*psychology-//-Health Communication/*methods-//-Attitude to Health-//-Female-//-Humans-//-Intention-//-Male-//-Thinking-//-Young Adult	This experiment examined the interaction effects of message framing and counterfactual thinking on attitudes toward binge drinking and behavioral intentions. Data from a 2 (message framing: gain vs. loss) × 2 (counterfactual thinking priming: additive vs. subtractive) between-subjects factorial design showed that a gain-framed message resulted in lower binge drinking intentions than did a loss-fr…	Date of Electronic Publication: 2013 Jan 04. Current Imprints: Publication: Apr./June 1998- : Philadelphia : Taylor & Francis; Original Imprints: Publication: Washington, DC : Taylor & Francis, c1996-		http://www.ncbi.nlm.nih.gov/pubmed/23289373		Department of Communication Studies, Indiana University-Southeast, New Albany, IN 47150, USA. tbaek@ius.edu		UP	PSY PSYCHOTH		ALCOHOL	cmedm	EBSCOhost
J. S. K. Baer, D. R.; Blume, A. W.; McKnight, P.; Marlatt, G. A.	2001	Brief intervention for heavy-drinking college students: 4-Year follow-up and natural history	American Journal of Public Health.			91		8	1310-1316								Brief intervention for heavy-drinking college students: 4-Year follow-up and natural history		0090-0036			PSY MIF>PSY MI								RCT	2001273154			Adolescent-//-Adult-//-Alcohol Abuse-//-Article-//-Behavior Therapy-//-Clinical Trial-//-Controlled Study-//-Drinking Behavior-//-Female-//-Human-//-Major Clinical Study-//-Male-//-Preventive Medicine-//-Randomized Controlled Trial-//-Remission-//-Risk Factor-//-Self Report	Objectives. This study examined long-term response to an individual preventive intervention for high-risk college drinkers relative to the natural history of college drinking. Methods. A single-session, individualized preventive intervention was evaluated within a randomized controlled trial with college freshmen who reported drinking heavily while in high school. An additional group randomly sel…	English		http://www.ncbi.nlm.nih.gov/pubmed/11499124		(Baer, Kivlahan, Blume, McKnight, Marlatt) S116-ATC, VA Puget Sound Health Care System. 1660 S Columbian Way, Seattle, WA 98108, United States.		AR	PSY MI		ALCOHOL			English
J. S. M. Baer, G.; Kivlahan, Daniel R.; Fromme, Kim; Larimer, Mary E.; Williams, Ellen	1992	An experimental test of three methods of alcohol risk reduction with young adults	Journal of Consulting & Clinical Psychology			60		6	974-979					Dec			An experimental test of three methods of alcohol risk reduction with young adults		0022-006X-//-1939-2117											RCT	Peer Reviewed Journal: 1993-15086-001		discussion group, self-help, feedback and advice session	*Alcohol Abuse-//-*Alcohol Drinking Patterns-//-*Prevention-//-Longitudinal Studies-//-Drug & Alcohol Rehabilitation [3383].-//-Human. Adolescence (13-17 yrs). Adulthood (18 yrs & older). Young Adulthood (18-29 yrs)	Tested 3 forms of alcohol risk reduction programming for young adults. Volunteers were randomly assigned to receive a 6-wk class and discussion group, a 6-unit self-help manual, or a single 1-hr feedback and advice session with professional staff. Results reveal significant reductions in self-reported drinking at the end of the intervention phase and maintenance of drinking changes throughout a 2…	References-//-Journal-//-Peer Reviewed Journal		http://www.ncbi.nlm.nih.gov/pubmed/1460160		Alan		AR	PSY NORM SELFH PSYCHOTH		ALCOHOL			English
S. G. Baer, EJ.	2005	Pilot study of community-based cognitive behavioral group therapy for adolescents with social phobia	Journal of the American Academy of Child & Adolescent Psychiatry			44		3	258-264					Mar			Pilot study of community-based cognitive behavioral group therapy for adolescents with social phobia		0890-8567-//-1527-5418											RCT	Peer Reviewed Journal: 2005-02313-010			*Cognitive Behavior Therapy-//-*Group Psychotherapy-//-*Social Phobia-//-Group & Family Therapy [3313].-//-Human. Male. Female. Outpatient. Adolescence (13-17 yrs). Adulthood (18 yrs & older). Young Adulthood (18-29 yrs)	Objective: A pilot study to evaluate the efficacy of a cognitive-behavioral group therapy program for adolescents with social phobia, simplified both in terms of time and labor intensity from a previously studied program (Social Effectiveness Therapy for Children and Adolescents) to be more appropriate for a community outpatient psychiatric setting. Method: Twelve adolescents with social phobia (…	References-//-Journal-//-Peer Reviewed Journal		http://dx.doi.org/10.1097/00004583-200503000-00010		Jane-//-Baer, Susan: sbaer@cw.bc.ca-//-Baer, Susan: Mood and Anxiety Disorders Clinic, British Columbia Children's Hospital, 4480 Oak Street, Vancouver, BC, Canada, V6H 3V4, sbaer@cw.bc.ca		DE	PSY CBT		SOP			English
F. I. Baezzat, R.; Sadinam, M.	2011	Effect of cognitive behavioral therapy with problem solving skills training on reduction of symptoms of test anxiety in high school girls	European Child & Adolescent Psychiatry			20			S136								Effect of cognitive behavioral therapy with problem solving skills training on reduction of symptoms of test anxiety in high school girls		1018-8827											RCT				cognitive therapy-//-anxiety-//-child-//-human-//-skill-//-society-//-problem solving-//-high school-//-school child-//-child psychiatry-//-student-//-control group-//-academic achievement-//-city-//-Iran-//-sampling-//-anxiety disorder-//-psychologist-//-covariance-//-community-//-teacher	Objective: In this research, the effect of cognitive behavioral therapy with problem solving skills training on reduction of symptoms of test anxiety in high school girls has been taken. Method: This research method is a kind of experimental research (pretest-pasttest with control group). The community of statistical consists of the whole students from one to third grade of high school of Fereydo…	INCLUDE		http://link.springer.com/article/10.1007%2Fs00787-011-0181-5		Baezzat, F., Mazandaran University, Social and Human Sciences, Iran		AR	PSY CBT SKT		ANX
T. K. Baghurst, B. C.	2014	An examination of stress in college students over the course of a semester	Health promotion practice			15		3	438-447								An examination of stress in college students over the course of a semester		1524-8399											RCT			university curriculum + actual activity in Stress Management, Physical Activity, and Cardiovascular Fitness	adolescent-//-cognitive therapy-//-controlled study-//-female-//-fitness-//-human-//-male-//-mental health-//-mental stress-//-psychology-//-questionnaire-//-randomized controlled trial-//-student-//-therapy-//-United States-//-university-//-young adult	The purpose of this study was to determine whether differing stress reduction interventions could alter stress levels experienced by male and female college students from the beginning to the end of a semester. Components of stress examined included overall perceived stress, test anxiety, and personal burnout. Participants (N = 531) were part of courses that during the course of a 16-week semeste…	INCLUDE		http://www.ncbi.nlm.nih.gov/pubmed/24231633				AR	PSY CAM CBT ACTIVITY		ANX
V. S. Bagnardi, Emanuele; Disalvatore, Davide; Assi, Valentina; Corrao, Giovanni; De-Stefani, Renzo	2011	‘Alcohol, less is better’ project: Outcomes of an Italian community‐based prevention programme on reducing per‐capita alcohol consumption	Addiction	United Kingdom	Wiley-Blackwell Publishing Ltd.	106		1	102-110								‘Alcohol, less is better’ project: Outcomes of an Italian community‐based prevention programme on reducing per‐capita alcohol consumption		1360-0443-//-0965-2140											CCT	2011-00895-017. PMID: 20840208. First Author & Affiliation: Bagnardi, Vincenzo		community systems approach	community-based prevention program-//-alcohol consumption-//-public health intervention-//-Alcohol Drinking Patterns-//-Drug Abuse Prevention-//-Intervention	Aims: To evaluate differences in the individual alcohol consumption after a community‐based prevention programme. Design settings and participants: 'Alcohol, less is better' is a controlled intervention trial. The intervention adopted a community approach, based on the active involvement of community leaders and institutional or volunteer organizations. Between 1999 and 2006, 2.5 years of activit…	Department of Statistics, Universita degli Studi di Milano-Bicocca, Milan, Italy. Institutional Authors: Collaboraive 'Alcohol, less is better ' Group. Other Journal Titles: British Journal of Addiction. Other Publishers: Blackwell Publishing. Release Date: 20110307. Publication Type: Journal, (0100); Peer Reviewed Journal, (0110); . Media Covered: Electronic. Document Type: Journal Article. Lang…		http://www.ncbi.nlm.nih.gov/pubmed/?term=Alcohol%2C+less+is+better%E2%80%99+project%3A+Outcomes+of+an+Italian+community%E2%80%90based+prevention+programme+on+reducing+per%E2%80%90capita+alcohol+consumption		Bagnardi, Vincenzo, Department of Statistics, University of Milano-Bicocca Via Bicocca degli Arcimboldi, 8, 20 126, Milan, Italy, vincenzo.bagnardi@unimib.it		UP	SERV SERVOTH		ALCOHOL	psyh	EBSCOhost
S. Z. Bai, L. R.; D’Amico, E. J.; Shoptaw, S.; Avina, C.; LaBorde, A. P.; Anderson, M.; Fitzpatrick, O. M.; Asarnow, J. R.	2018	Reducing health risk behaviors and improving depression in adolescents: A randomized controlled trial in primary care clinics	Journal of Pediatric Psychology			43		9	1004-1016					2022-10-01			Reducing health risk behaviors and improving depression in adolescents: A randomized controlled trial in primary care clinics		1465-735X (electronic)-//-1465-735X											RCT	624903136		healthy teens, primary care	adolescent-//-adolescent behavior-//-controlled study-//-depression/pc [Prevention]-//-drug dependence/pc [Prevention]-//-female-//-follow up-//-health promotion-//-high risk behavior-//-human-//-male-//-obesity/pc [Prevention]-//-prevention and control-//-primary health care-//-procedures-//-prospective study-//-psychology-//-randomized controlled trial-//-smoking-//-unsafe sex	Objective: Primary care (PC) is a major service delivery setting that can provide preventive behavioral health care to youths. To explore the hypothesis that reducing health risk behaviors (HRBs) would lower depressive symptoms, and that health risk and depression can be efficiently targeted together in PC, this study (1) evaluates an intervention designed to reduce HRBs among adolescent PC patie…	code		https://www.ncbi.nlm.nih.gov/pmc/articles/PMC6147756/		(Bai, Shoptaw, Avina, Fitzpatrick, Asarnow) Department of Psychiatry & Biobehavioral Sciences, University of California Los Angeles (Bai) Department of Human Development and Family Studies, Pennsylvania State University (Zeledon, LaBorde) Kaiser Permanente Los Angeles Medical Center (D'Amico) RAND Corporation (Shoptaw) Department of Family Medicine, University of California Los Angeles (Shoptaw) …		AR DE	PSY SERV PSYCHOTH CBT MI SERVOTH		SUBSTANCE DD	Embase	Ovid Technologies	English
Z. L. Bai, S.; Zhang, L.; Wu, S.; Chi, I.	2020	Acceptance and Commitment Therapy (ACT) to reduce depression: A systematic review and meta-analysis	Journal of Affective Disorders			260			728-737					2022-01-01	Review		Acceptance and Commitment Therapy (ACT) to reduce depression: A systematic review and meta-analysis		0165-0327-//-1573-2517											SR	2002957286			Acceptance and Commitment Therapy-//-Depression-//-Meta-analysis-//-Systematic review-//-adult-//-Cochrane Library-//-controlled study-//-Embase-//-female-//-follow up-//-human-//-male-//-manager-//-Medline-//-meta analysis-//-PsycINFO-//-review-//-risk assessment-//-software	Objectives: The aim of this study is to investigate the effectiveness of ACT on depression reduction and further examine the relationship between different follow-up periods, different degree of depression, and different age of patients through subgroup analysis. Method(s): Relevant electronic databases were searched from Jan 2010 to Aug 2018, including CNKI, WANFANG, PubMed, EMBASE, Cochrane Lib…	code - has YP subgroup analysisd		https://pubmed.ncbi.nlm.nih.gov/31563072/		(Bai, Luo, Zhang, Wu) Evidence-Based Research Center of Social Science & Health, Public Affair School of Nanjing University of Science & Technology, Nanjing 210000, China (Chi) Suzanne Dworak-Peck School of Social Work, University of Southern California, Los Angeles, United States-//-Z. Bai, Evidence-Based Research Center of Social Science & Health, Public Affair School of Nanjing University of S…		DE	PSY ACT		DD	Embase	Ovid Technologies	English
U. D. Z. Bailer, M.; Leisch, F.; Strnad, A.; Lennkh-Wolfsberg, C.; El-Giamal, N.; Hornik, K.; Kasper, S.	2004	Guided self-help versus cognitive-behavioral group therapy in the treatment of bulimia nervosa	International Journal of Eating Disorders.			35		4	522-537								Guided self-help versus cognitive-behavioral group therapy in the treatment of bulimia nervosa		0276-3478			-								RCT	2004191101		GUIDED self help	Adult; Article; Beck Depression Inventory; Behavior Therapy; Binge Eating Disorder; Bulimia/th [Therapy]; Clinical Trial; Cognitive Therapy; eating disorder inventory; Follow Up; General Condition Improvement; Group Therapy; Human; Intermethod Comparison; Italy; Linear Regression Analysis; Major Clinical Study; Priority Journal; Psychologic Test; Randomization; Remission; Scoring System; Self Hel…	Objective: The aim of the current study was to evaluate whether guided self-help was effective in the short and long term in the treatment of bulimia nervosa. Method: Eighty-one patients with bulimia nervosa were randomly assigned to either a self-help manual with a maximum of 18 short weekly visits (guided self-help) or to 18 weekly 1.5-h sessions of cognitive-behavioral group therapy (CBT). The…	English		http://onlinelibrary.wiley.com/doi/10.1002/eat.20003/abstract		(Bailer, De Zwaan, Strnad, Lennkh-Wolfsberg, El-Giamal, Kasper) Department of General Psychiatry, University Hospital of Psychiatry, Medical University of Vienna. Vienna, Austria.		DE	PSY CBT SELFH		BN			English
A. P. H. Bailey, S. E.; Rosenbaum, S.; Purcell, R.; Parker, A. G.	2018	Treating depression with physical activity in adolescents and young adults: A systematic review and meta-analysis of randomised controlled trials	Psychological Medicine			48		7	1068-1083								Treating depression with physical activity in adolescents and young adults: A systematic review and meta-analysis of randomised controlled trials													SR			exercise, physical activity, yoga		We aimed to establish the treatment effect of physical activity for depression in young people through meta-analysis. Four databases were searched to September 2016 for randomised controlled trials of physical activity interventions for adolescents and young adults, 12-25 years, experiencing a diagnosis or threshold symptoms of depression. Random-effects meta-analysis was used to estimate the sta…	code		https://www.ncbi.nlm.nih.gov/pubmed/28994355				AR DE	CAM ACTIVITY		DD
A. P. P. Bailey, A. G.; Colautti, L. A.; Hart, L. M.; Liu, P.; Hetrick, S. E.	2014	Mapping the evidence for the prevention and treatment of eating disorders in young people	Journal of Eating Disorders			2		1									Mapping the evidence for the prevention and treatment of eating disorders in young people		2050-2974											SR				inositol-//-monoamine oxidase inhibitor-//-naltrexone-//-noradrenalin uptake inhibitor-//-serotonin uptake inhibitor-//-trazodone-//-tricyclic antidepressant agent-//-adolescent-//-adult-//-anorexia nervosa-//-bibliographic database-//-binge eating disorder-//-bulimia-//-child-//-cognition-//-cognitive therapy-//-disease classification-//-eating disorder-//-family therapy-//-high risk population-…	Eating disorders often develop during adolescence and young adulthood, and are associated with significant psychological and physical burden. Identifying evidence-based interventions is critical and there is need to take stock of the extant literature, to inform clinical practice regarding well-researched interventions and to direct future research agendas by identifying gaps in the evidence base…	Include		http://www.ncbi.nlm.nih.gov/pubmed/24999427		A.P. Bailey, Orygen Youth Health Research Centre, Centre for Youth Mental Health, The University of Melbourne, Parkville, Melbourne, Australia		UP AR DE RP	PSY BIO SERV		EDS
K. A. B. Bailey, Amanda L.; Webster, Rosemary A.; Lewin, Terry J.	2004	Pilot randomized controlled trial of a brief alcohol intervention group for adolescents	Drug & Alcohol Review			23		2	157-166					Jun			Pilot randomized controlled trial of a brief alcohol intervention group for adolescents		0959-5236-//-1465-3362			PSY MIF>PSY CBT&MI								RCT	Peer Reviewed Journal: 2004-15786-004		http://dx.doi.org/10.1080/09595230410001704136	*Adolescent Development-//-*Alcohol Abuse-//-*Intervention-//-*Interviewing-//-*Social Groups-//-Behavior-//-Cognition-//-Motivation-//-Motivational Interviewing-//-Treatment-//-Drug & Alcohol Rehabilitation [3383].-//-Human. Male. Female. Childhood (birth-12 yrs). School Age (6-12 yrs). Adolescence (13-17 yrs). Adulthood (18 yrs & older). Young Adulthood (18-29 yrs)-//-Australia.	The aim of this study was to identify whether a brief motivational interviewing and cognitive-behavioural-based alcohol intervention group (AIG) programme is feasible with young people at risk of developing a problem with alcohol, and to assess the short-term effectiveness of the intervention. Participants were assigned randomly to receive a group intervention of four sessions duration (n = 17; A…	References-//-Journal-//-Peer Reviewed Journal		http://www.ncbi.nlm.nih.gov/pubmed?term=Pilot%20randomized%20controlled%20trial%20of%20a%20brief%20alcohol%20intervention%20group%20for%20adolescents		Bailey, Kylie A.: Kylie.Bailey@newcastle.edu.au-//-Bailey, Kylie A.: Centre for Mental Health Studies, University of Newcastle, Callaghan, NSW, Australia, 2308, Kylie.Bailey@newcastle.edu.au		AR	PSY CBT MI		ALCOHOL			English
N. M. L. Bakhshani, K.; Sadjadi, S. A.	2007	Effectiveness of short term cognitive behavior therapy in patients with generalized anxiety disorder	Journal of Medical Sciences.			7		7	1076-1081					2007-10-01			maybe		1682-4474			ANTID&BENZ > TCA&ANX								RCT	2007615589			Adolescent-//-Adult-//-Article-//-Beck Anxiety Inventory-//-Clinical Article-//-Clinical Trial-//-Cognitive Therapy-//-Controlled Clinical Trial-//-Controlled Study-//-Female-//-Generalized Anxiety Disorder/dt [Drug Therapy]-//-Generalized Anxiety Disorder/th [Therapy]-//-Hamilton Anxiety Scale-//-Human-//-Iran-//-Male-//-Outpatient-//-Randomized Controlled Trial-//-Rating Scale-//-Short Course T…	Recent studies have suggested that Cognitive Behavior Therapy (CBT) is an effective treatment for anxiety disorders. Yet, many questions remain regarding the overall effectiveness of CBT. This controlled clinical trial was done to evaluate the efficacy of short term CBT treatment in Iranian outpatients with GAD. The study was performed in Baharan psychiatric center of Zahedan University of medica…	English	TCA (imipramine) ANX (diazepam)	http://web.b.ebscohost.com/abstract?direct=true&profile=ehost&scope=site&authtype=crawler&jrnl=16824474&AN=28810332&h=JuTFTz0Z%2foYany6Lzyp8ewxFv1TuUW5kFelF4SJ%2bOB1HzUp5FjG%2b90FMzb3HV7TEpDk3Z8orEadMWgqTzaL%2fRw%3d%3d&crl=c		(Bakhshani, Lashkaripour, Sadjadi) Department of Psychiatry and Clinical Psychology, Zahedan University of Medical Sciences, Zahedan, Iran, Islamic Republic of.		DE	PSY BIO CBT TCA ANX		GAD			English
V. S. Balaguru, J.; Waheed, W.	2013	Understanding the effectiveness of school-based interventions to prevent suicide: A realist review	Child & Adolescent Mental Health			18		3	131-139								Understanding the effectiveness of school-based interventions to prevent suicide: A realist review		1475-357X-//-1475-3588											SR			school-based suicide interventions	automutilation-//-evidence based practice-//-human-//-priority journal-//-problem solving-//-review-//-suicide	Background: Schools appear an obvious place to deliver suicide prevention interventions for children and adolescents. The complexity of suicide interventions lead to a paucity of good quality evidence. An alternate approach of information gathering is needed to identify and collate evidence from existing interventions. Scope: We completed a realist review of school-based suicide interventions. Th…	INCLUDE		http://onlinelibrary.wiley.com/doi/10.1111/j.1475-3588.2012.00668.x/abstract		V. Balaguru, Child and Adolescent Mental Health Services (CAMHS), Elms, St Helen's, WA10 2AW, United Kingdom		UP AR	PSY SERV		SU
M. A. Balaji, T.; Andrew, G.; Patel, V.	2011	The acceptability, feasibility, and effectiveness of a population-based intervention to promote youth health: An exploratory study in Goa, India	Journal of Adolescent Health			48		5	453-460								The acceptability, feasibility, and effectiveness of a population-based intervention to promote youth health: An exploratory study in Goa, India		1054-139X			PE SKT>PSYCHOTH								RCT			MULTICOMPONENT (training teachers, training peer leaders, handing out health information materials)	adolescent-//-adult-//-article-//-attitude to health-//-child health care-//-community care-//-controlled study-//-depression-//-female-//-health education-//-health promotion-//-help seeking behavior-//-human-//-India-//-juvenile-//-knowledge-//-male-//-medical information-//-menstruation disorder-//-mental health-//-outcome assessment-//-peer group-//-priority journal-//-randomized controlled t…	Purpose To evaluate the acceptability, feasibility, and effectiveness of a population-based intervention to promote health of youth (age: 1624 years) in Goa. Methods Two pairs of urban and rural communities were selected; one of each was randomly assigned to receive a multi-component intervention and the other wait-listed. The intervention comprised educational institution-based peer education an…	Stratified random sampling used		http://www.ncbi.nlm.nih.gov/pubmed/?term=The+acceptability%2C+feasibility%2C+and+effectiveness+of+a+population-based+intervention+to+promote+youth+health%3A+An+exploratory+study+in+Goa%2C+India		Patel, V., Sangath, Bardez, Goa 403521, India		UP	PSY PSYCHOTH PE		ANX DD SUBSTANCE SU
R. L. Balchin, J.; Blackhurst, D.; Rauch, H. L.; Schonbachler, G.	2016	Sweating away depression? the impact of intensive exercise on depression	Journal of Affective Disorders			200			218-221								Sweating away depression? the impact of intensive exercise on depression		1573-2517-//-0165-0327											RCT			physical activity exercise	beta endorphin-//-endorphin-//-adult-//-article-//-clinical article-//-depression-//-emotion-//-exercise-//-exercise intensity-//-human-//-male-//-pain-//-pain intensity-//-priority journal-//-statistical analysis	Background: In periods of prolonged stress and pain the body produces endorphins to help endure pain. The PANIC system is built on the same pathways as the pain system and is characterized by behaviour that looks like depression. The term 'mental pain' in the context of feelings of loss is arguably justified in light of this relationship between the physical pain and social loss systems. It is re…	incl:		http://www.ncbi.nlm.nih.gov/pubmed/27137088		G. Schönbächler, Neuropsychology Unit, Department of Neurology, University Hospital Zurich, Zurich, Switzerland		AR DE	CAM ACTIVITY		DD
M. F. Balconi, G.; Crivelli, D.	2019	Effects of technology-mediated mindfulness practice on stress: Psychophysiological and self-report measures	Stress			22		2	200-209					2022-03-04			Effects of technology-mediated mindfulness practice on stress: Psychophysiological and self-report measures		1025-3890-//-1607-8888											CCT	625192444			Anxiety-//-hrv-//-Mindfulness-//-Neurofeedback-//-Perceived stress-//-Wearable device-//-adult-//-article-//-auditory feedback-//-awareness-//-controlled study-//-dysthymia-//-electroencephalogram-//-emotionality-//-female-//-human-//-major clinical study-//-male-//-meditation-//-priority journal-//-psychophysiology-//-self concept-//-self report-//-skill-//-stress-//-stress management-//-vagus t…	Repeated exposure to stressors, even if mild, may alter the efficiency of optimal stress responses and hinder emotion regulation skills. Mindfulness meditation, by strengthening self-regulation and awareness, may optimize the efficiency of physiological, cognitive, and behavioral reactions to stressful events but typically requires notable commitment to practice, which often leads to disengagemen…	2nd stage include stress outcome but collecting outcomes anixety-//-\		https://www.ncbi.nlm.nih.gov/pubmed/30472901		(Balconi, Fronda, Crivelli) Research Unit in Affective and Social Neuroscience, Catholic University of the Sacred Heart, Milano, Italy (Balconi, Fronda, Crivelli) Department of Psychology, Catholic University of the Sacred Heart, Milano, Italy-//-D. Crivelli, Department of Psychology, Research Unit in Affective and Social Neuroscience, Catholic University of the Sacred Heart, Largo Gemelli 1, Mil…		UP	CAM MEDI		ANX	Embase	Ovid Technologies	English
Y. C. S. Baldin, A.; Sanchez, Z. M.	2018	Effectiveness of a web-based intervention in reducing binge drinking among nightclub patrons	Revista de Saude Publica			52			2						Randomized Controlled Trial		Effectiveness of a web-based intervention in reducing binge drinking among nightclub patrons	Rev Saude Publica	1518-8787											RCT	29364357		online internet deliverd	Adolescent-//-Adult-//-Binge Drinking/ep [Epidemiology]-//-*Binge Drinking/pc [Prevention & Control]-//-Binge Drinking/px [Psychology]-//-Brazil/ep [Epidemiology]-//-Feedback, Psychological-//-Female-//-Follow-Up Studies-//-Humans-//-*Internet-//-Male-//-Prevalence-//-Sex Distribution-//-Socioeconomic Factors-//-Surveys and Questionnaires-//-*Urban Population/sn [Statistics & Numerical Data]-//-Y…	OBJECTIVE To evaluate the effectiveness of a web-based intervention in reducing binge drinking among nightclub patrons after six months.	code		https://www.ncbi.nlm.nih.gov/pubmed/29364357		Baldin, Yago C. Departamento de Medicina Preventiva, Escola Paulista de Medicina, Universidade Federal de Sao Paulo, Sao Paulo, SP, Brasil.-//-Sanudo, Adriana. Departamento de Medicina Preventiva, Escola Paulista de Medicina, Universidade Federal de Sao Paulo, Sao Paulo, SP, Brasil.-//-Sanchez, Zila M. Departamento de Medicina Preventiva, Escola Paulista de Medicina, Universidade Federal de Sao P…		AR	PSY SERV TECH NORM		ALCOHOL	MEDLINE	Ovid Technologies	Portuguese-//-English
C. T. Baldus, M.; Sack, P. M.; Broning, S.; Arnaud, N.; Daubmann, A.; Thomasius, R.	2016	Evaluation of a German version of the Strengthening Families Programme 10-14: A randomised controlled trial	European Journal of Public Health			26		6	953-959					12	Multicenter Study-//-Randomized Controlled Trial-//-Research Support, Non-U.S. Gov't		Evaluation of a German version of the Strengthening Families Programme 10-14: A randomised controlled trial	Eur J Public Health	1464-360X											RCT	27374805		strengthening families program (SFP) multicomponent	Adolescent-//-Adolescent Behavior-//-Age Factors-//-Alcoholism/pc [Prevention & Control]-//-Child-//-*Cultural Competency-//-Female-//-Germany-//-Health Promotion-//-Humans-//-Male-//-Marijuana Abuse/pc [Prevention & Control]-//-*Mental Disorders/ep [Epidemiology]-//-*Parenting-//-Program Evaluation-//-Sex Factors-//-Socioeconomic Factors-//-*Substance-Related Disorders/ep [Epidemiology]-//-*Subs…	BACKGROUND: The purpose of this study is to evaluate the effects of a German adaptation of the Strengthening Families Programme 10-14 (SFP 10-14; Familien Starken).-//-METHODS: A multi-centre randomised controlled trial comparing the German SFP version consisting of seven sessions and four booster-sessions with a minimal intervention on parenting as control condition. Outcomes comprise measures o…	code		https://www.ncbi.nlm.nih.gov/pubmed/27374805		Baldus, Christiane. University Medical Center Hamburg-Eppendorf, German Center for Addiction Research in Childhood and Adolescence, Martinistrase 52, Hamburg D-20246, Germany cbaldus@uke.de.-//-Thomsen, Monika. University Medical Center Hamburg-Eppendorf, German Center for Addiction Research in Childhood and Adolescence, Martinistrase 52, Hamburg D-20246, Germany.-//-Sack, Peter-Michael. Universi…		UP	PSY FT PSYCHOTH		ALCOHOL CANNABIS	MEDLINE	Ovid Technologies	English
D. S. Baldwin	2002	Escitalopram: Efficacy and tolerability in the treatment of depression	Hospital Medicine			63		11	668-71					Nov			Escitalopram: Efficacy and tolerability in the treatment of depression	Hosp Med	1462-3935											SR	12474611			Antidepressive Agents, Second-Generation/ae [Adverse Effects]-//-*Antidepressive Agents, Second-Generation/tu [Therapeutic Use]-//-Anxiety Disorders/dt [Drug Therapy]-//-Citalopram/ae [Adverse Effects]-//-*Citalopram/tu [Therapeutic Use]-//-*Depressive Disorder/dt [Drug Therapy]-//-Humans-//-Randomized Controlled Trials-//-Treatment Outcome-//-0 (Antidepressive Agents, Second-Generation)-//-59729…	Escitalopram is a new antidepressant drug, available for clinical use in many countries. This review describes the properties of escitalopram, summarizes the results of randomized controlled trials, and suggests that escitalopram has advantages over citalopram in the treatment of depression. [References: 15]	ILL PAC-10056400		www.ncbi.nlm.nih.gov/pubmed/12474611		Community Clinical Sciences, Research Division, Faculty of Medicine, Health and Biological Sciences, University Department of Mental Health, University of Southampton, Royal South Hants Hospital, Southampton SO14 0YG.		DE	BIO SSRI		DD
D. S. A. Baldwin, I. M.; Nutt, D. J.; Allgulander, C.; Bandelow, B.; den-Boer, J. A.; Christmas, D. M.; Davies, S.; Fineberg, N.; Lidbetter, N.; Malizia, A.; McCrone, P.; Nabarro, D.; O'Neill, C; Scott, J.; van-der-Wee, N.; Wittchen, H-U.;	2014	Evidence-based pharmacological treatment of anxiety disorders, post-traumatic stress disorder and obsessive-compulsive disorder: a revision of the 2005 guidelines from the British Association for Psychopharmacology	Journal of Psychopharmacology	United States	Sage Publications	28		5	403-439								Evidence-based pharmacological treatment of anxiety disorders, post-traumatic stress disorder and obsessive-compulsive disorder: a revision of the 2005 guidelines from the British Association for Psychopharmacology		1461-7285											SR	24713617			Anxiety Disorders/*drug therapy-//-Obsessive-Compulsive Disorder/*drug therapy-//-Stress Disorders, Post-Traumatic/*drug therapy-//-Antidepressive Agents/therapeutic use-//-Decision Making-//-Delivery of Health Care/methods-//-Evidence-Based Medicine/methods-//-Humans-//-Psychopharmacology/methods-//-Anticonvulsants-//-antidepressants-//-antipsychotics-//-anxiety disorders-//-anxiolytics-//-benzo…	This revision of the 2005 British Association for Psychopharmacology guidelines for the evidence-based pharmacological treatment of anxiety disorders provides an update on key steps in diagnosis and clinical management, including recognition, acute treatment, longer-term treatment, combination treatment, and further approaches for patients who have not responded to first-line interventions. A con…	INCLUDE		http://www.ncbi.nlm.nih.gov/pubmed/?term=Evidence-based+pharmacological+treatment+of+anxiety+disorders%2C+post-traumatic+stress+disorder+and+obsessive-compulsive+disorder%3A+a+revision+of+the+2005+guidelines+from+the+British+Association+for+Psychopharmacology		1Faculty of Medicine, University of Southampton, Southampton, UK.		DE	PSY BIO		ANX PTSD OCD	mnh	EBSCOhost
S. A. C. Baldwin, S.; Berkeljon, A.; Shadish, W. R.	2012	The effects of family therapies for adolescent delinquency and substance abuse: A meta-analysis	Journal of Marital & Family Therapy			38		1	281-304								The effects of family therapies for adolescent delinquency and substance abuse: A meta-analysis		0194-472X-//-1752-0606											SR				addiction-//-adolescent-//-child behavior-//-child health care-//-cognitive therapy-//-comorbidity-//-evidence based medicine-//-family therapy-//-group therapy-//-human-//-juvenile delinquency-//-meta analysis-//-methodology-//-multimodality cancer therapy-//-organization and management-//-randomized controlled trial (topic)-//-review-//-statistics	This meta-analysis summarizes results from k=24 studies comparing either Brief Strategic Family Therapy, Functional Family Therapy, Multidimensional Family Therapy, or Multisystemic Therapy to either treatment-as-usual, an alternative therapy, or a control group in the treatment of adolescent substance abuse and delinquency. Additionally, the authors reviewed and applied three advanced meta-analy…			http://www.ncbi.nlm.nih.gov/pubmed/22283391		Baldwin, S.A., Brigham Young University, Provo, UT 84460, United States		DE	PSY FT		SUBSTANCE
S. G. M. Balestrieri, M. B.; DiBello, A. M.; Merrill, J. E.; Benz, M. B.; Lowery, A. D.; Carey, K. B.	2016	Evaluating the efficacy of a computer-delivered brief alcohol intervention among college students living off-campus [conference abstract]	Alcoholism: Clinical & Experimental Research			40			62A					June	Conference Abstract		Evaluating the efficacy of a computer-delivered brief alcohol intervention among college students living off-campus [conference abstract]		1530-0277											RCT	72333240		College Drinkers Check Up, brief intervention	computer-//-college student-//-human-//-society-//-alcoholism-//-drinking-//-housing-//-student-//-gender-//-randomized controlled trial-//-linear regression analysis-//-randomized controlled trial (topic)-//-follow up-//-high risk population-//-college-//-university-//-population-//-model-//-alcohol consumption-//-prevention-//-alcohol	Living arrangement has recently been identified as a correlate of heavy drinking among college students, such that off-campus students drink more heavily and experience more consequences than their on-campus counterparts. Studies to date have not documented the efficacy of brief alcohol interventions among this high-risk population; thus, we implemented a randomized controlled trial of a computer…			http://onlinelibrary.wiley.com/journal/10.1111/(ISSN)1530-0277		(Balestrieri, Miller, DiBello, Merrill, Benz, Lowery, Carey) Center for Alcohol and Addiction Studies, Brown University, Providence, RI 02912, United States-//-S.G. Balestrieri, Center for Alcohol and Addiction Studies, Brown University, Providence, RI 02912, United States		AR	PSY SERV PSYCHOTH TECH		ALCOHOL	Embase	Ovid Technologies	English
R. T.-S. Balkin, T.; Caldwell, C.; Shen, Y	2007	The utilization of exercise to decrease depressive symptoms in young adult women	Adultspan			6			2022-05-30								The utilization of exercise to decrease depressive symptoms in young adult women													CCT			aerobic exercise resistance exercise physical activity		Depression is a prevalent issue for women on college campuses. Undergraduate women participated in (a) an aerobic exercise class, (b) a weight-lifting class, or (c) a control group to determine the effect of exercise on depressive symptoms. Participants in the aerobic exercise group exhibited a significant decrease in depressive symptoms. Implications for college counselors are discussed.			http://onlinelibrary.wiley.com/doi/10.1002/j.2161-0029.2007.tb00027.x/abstract				UP	CAM ACTIVITY		DD
J. M. Ball, Philip	2004	A randomized controlled study of cognitive behavior therapy and behavioral family therapy for anorexia nervosa patients	Eating Disorders			12		4	303-314					Win			A randomized controlled study of cognitive behavior therapy and behavioral family therapy for anorexia nervosa patients		1064-0266; 1532-530X			-								RCT	Peer Reviewed Journal: 2004-20143-003			*Anorexia Nervosa; *Body Weight; *Cognitive Behavior Therapy; *Family Therapy; Eating Behavior; Emotional States; Family Relations; Outpatient Treatment; Self Esteem; Cognitive Therapy [3311].; Human. Female. Outpatient. Adolescence (13-17 yrs). Adulthood (18 yrs & older). Young Adulthood (18-29 yrs); Australia.	Very few studies have examined the role of cognitive behavior therapy (CBT) in the outpatient treatment of anorexia nervosa. This study used a randomized, controlled design to evaluate a 12- month, manual based program of CBT, with behavioral family therapy as the comparison group. Twenty-five adolescents and young adults with anorexia nervosa, currently living with their families, were recruited…	References; Journal; Peer Reviewed Journal	Relaxed weight criteria <90% IBW	http://dx.doi.org/10.1080/10640260490521389		Ball, Jillian: jillian@unsw.edu.au; Ball, Jillian: School of Psychiatry, University of New South Wales, Prince of Wales Hospital, 6th Floor, Parkes East, High Street, Randwick, NSW, Australia, 2031, jillian@unsw.edu.au		DE	PSY CBT FT		AN			English
M. T.-F. Balle, M.	2010	Efficacy of a brief school-based program for selective prevention of childhood anxiety	Anxiety, Stress & Coping			23		1	71-85								Efficacy of a brief school-based program for selective prevention of childhood anxiety		1061-5806-//-1477-2205			CBT>PSYCHOTH								RCT			multicomponent - psychoeducation, cognitive-behavioral procedures	adolescent-//-anxiety-//-article-//-child-//-clinical trial-//-cognitive therapy-//-controlled clinical trial-//-controlled study-//-depression-//-female-//-health education-//-human-//-male-//-psychological rating scale-//-randomized controlled trial-//-risk factor-//-school-//-treatment outcome	Anxiety sensitivity (AS) is recognized as an early risk factor for the development of anxiety disorders. This study evaluates whether a brief school-based selective prevention program reduces AS and anxious and depressive symptoms in children and youth. Participants scoring high in AS but without any current psychopathological disorder were selected from a sample of 613 individuals (61% female, 1…		II	http://www.ncbi.nlm.nih.gov/pubmed/19326270		Balle, M., Department of Psychology, University of Balearic Islands, Palma of Majorca, Spain		AR	PSY PSYCHOTH		ANX
C. L. D. Bandy, M. C.; Sezibera, V.; Taljaard, L.; Wilks, M.; Shapiro, D.; de-Reuck, J.; Peycke, R.	2020	Reduction of PTSD in South African university students using transcendental meditation practice	Psychological Reports			123		3	725-740					2022-06-01			Reduction of PTSD in South African university students using transcendental meditation practice		1558-691X (electronic)-//-1558-691X											CCT	631957490			education-//-meditation-//-mental health-//-post-traumatic stress disorder-//-psychiatry-//-psychology-//-ptsd-//-school-//-sexual abuse-//-stress-//-Transcendental Meditation-//-trauma-//-university-//-violence-//-war-//-article-//-clinical article-//-college student-//-controlled study-//-depression-//-human-//-posttraumatic stress disorder-//-South Africa-//-symptomatology-//-university student	A study was conducted on South African college students using the Transcendental Meditation technique to reduce posttraumatic stress disorder. Students meeting the criteria for possible posttraumatic stress disorder were included. Thirty-four students at the experimental university in South Africa clinically diagnosed with posttraumatic stress disorder were instructed in and practiced the Transce…	code		https://pubmed.ncbi.nlm.nih.gov/30777793/		(Bandy) Department of Psychology and Education, Norwich University, VT, Northfield, United States (Dillbeck) Institute of Science, Technology, Public Policy, Maharishi University of Management, IA, Fairfield, United States (Sezibera) Centre for Mental Health, College of Medicine and Health Sciences, University of Rwanda, Kigali, Rwanda (Taljaard, de Reuck) South African Depression and Anxiety Gro…		DE	CAM MEDI		PTSD	Embase	Ovid Technologies	English
K. S. K. Bang, S.; Song, M. K.; Kang, K. I.; Jeong, Y.	2018	The effects of a health promotion program using urban forests and nursing student mentors on the perceived and psychological health of elementary school children in vulnerable populations	International Journal of Environmental Research and Public Health			15 (9) (no pagination)		1977						2022-09-11			The effects of a health promotion program using urban forests and nursing student mentors on the perceived and psychological health of elementary school children in vulnerable populations		1661-7827-//-1660-4601											CCT	623853444		Forest therapy, multicomponent health promotion program	Forests-//-Health promotion-//-Mentors-//-School-aged children-//-article-//-child-//-controlled clinical trial-//-controlled study-//-depression/th [Therapy]-//-elementary student-//-female-//-forest-//-health education-//-health program-//-human-//-major clinical study-//-male-//-mental health-//-mentor-//-nursing student-//-quasi experimental study-//-school child-//-self esteem-//-student att…	As problems relating to children's health increase, forest therapy has been proposed as an alternative. This study examined the effects of a combined health promotion program, using urban forests and nursing student mentors, on the perceived and psychosocial health of upper-grade elementary students. The quasi-experimental study ran from June to August 2017, with 52 upper-grade elementary student…	coded		https://www.ncbi.nlm.nih.gov/pmc/articles/PMC6163462/		(Bang, Kim) Faculty of College of Nursing, The Research Institute of Nursing Science, Seoul National University, Seoul 03080, South Korea (Song, Kang, Jeong) College of Nursing, Seoul National University, Seoul 03080, South Korea-//-M.K. Song, College of Nursing, Seoul National University, Seoul 03080, South Korea. E-mail: mk0408@snu.ac.kr		UP	PSY PSYCHOTH PE CAM CAMOTH ACTIVITY		DD	Embase	Ovid Technologies	English
Z. A. Bano, H.; Naz, I.	2019	Learned helplessness and suicidality: Role of cognitive behavior therapy	Rawal Medical Journal			44		3	569-572					July-September			Learned helplessness and suicidality: Role of cognitive behavior therapy		0303-5212											RCT	2002854238			Adolescents-//-Cognitive behavior therapy-//-Learned helplessness-//-Suicidality-//-adolescent-//-article-//-cognitive behavioral therapy-//-controlled study-//-female-//-human-//-human experiment-//-major clinical study-//-male-//-questionnaire-//-suicidal ideation-//-suicide attempt	Objective: To examine the effect of learned helplessness on suicidality and the impact of cognitive behavior therapy among adolescents. Methodology: This correlational experimental study included adolescents of different schools and colleges of Gujrat. They all were assessed using demographic form, Coping Competence Questionnaire and Adolescents Suicidality scale. There were two groups in the stu…	included		https://www.researchgate.net/publication/336021822_Learned_helplessness_and_Suicidality_Role_of_cognitive_behavior_therapy		(Bano, Aslam, Naz) Department of Psychology, University of Gujrat, Pakistan-//-Z. Bano, Department of Psychology, University of Gujrat, Pakistan. E-mail: zaqla.bano@uog.edu.pk		DE	PSY CBT		SU	Embase	Ovid Technologies	English
X. J. Bao, K.	2015	The beneficial effect of Tai Chi on self-concept in adolescents	International Journal of Psychology			50		2	101-105								The beneficial effect of Tai Chi on self-concept in adolescents		1464-066X											RCT				adolescent-//-anxiety-//-child psychology-//-China-//-controlled clinical trial-//-controlled study-//-female-//-human-//-longitudinal study-//-male-//-prevention and control-//-procedures-//-psychology-//-satisfaction-//-school-//-self concept-//-student-//-Tai Chi-//-therapy	Previous research has documented the beneficial effect of Tai Chi, but most of the studies focused on elders and patients with specific health conditions. The aim of the study was to test whether Tai Chi can help to improve self-concept in adolescents with a longitudinal study. The sample comprised 160 students from a Chinese middle school; half of students formed the experimental group and the r…	code		http://www.ncbi.nlm.nih.gov/pubmed/25721879				UP	CAM ACTIVITY		ANX
Y. M. Bar‐Haim, Inbar; Glickman, Shlomit	2011	Training anxious children to disengage attention from threat: A randomized controlled trial	Journal of Child Psychology & Psychiatry	United Kingdom	Wiley-Blackwell Publishing Ltd.	52		8	861-869								Training anxious children to disengage attention from threat: A randomized controlled trial		1469-7610-//-0021-9630											RCT	2011-14641-007. PMID: 21250993. First Author & Affiliation: Bar‚ÄêHaim, Yair		attention bias modification	anxious children-//-attention bias modification-//-threat bias-//-anxiety-//-Anxiety Disorders-//-Attention-//-Cognitive Bias-//-Cognitive Therapy-//-Threat	Background: Threat‚Äêrelated attention biases have been implicated in the etiology and maintenance of anxiety disorders. As a result, attention bias modification (ABM) protocols have been employed as treatments for anxious adults. However, they have yet to emerge for children. A randomized, double‚Äêblind placebo‚Äêcontrolled trial was conducted to examine the efficacy of an ABM protocol designed…	INCLUDE		http://www.ncbi.nlm.nih.gov/pubmed/?term=Training+anxious+children+to+disengage+attention+from+threat%3A+A+randomized+controlled+trial.		Bar‚ÄêHaim, Yair, Department of Psychology, Tel Aviv University , Tel Aviv, Israel, 69978, yair1@post.tau.ac.il		AR	PSY ABM		ANX	psyh	EBSCOhost
M. J. H. Baranowski, M. M.	2001	Testing the efficacy of an eating disorder prevention program	International Journal of Eating Disorders.			29		2	119-124								Testing the efficacy of an eating disorder prevention program		0276-3478			-								CCT	2001073227			Adolescent; Article; Body Image; Clinical Article; Controlled Study; Diet Restriction; Eating Disorder/pc [Prevention]; Feeding Behavior; Female; Human; Priority Journal; Rating Scale; Self Esteem	Objective: The efficacy of an eating disorder prevention program was tested in a group of preadolescent females. Improvements in self-esteem and eating behavior were predicted relative to a control group. Method: Two interventions lasting 5 weeks were designed and then administered to two groups of preadolescent females. Self-esteem, body esteem, dietary restraint, and eating pathology were measu…	English		http://www.ncbi.nlm.nih.gov/pubmed/11429974		(Baranowski, Hetherington) Department of Psychology, University of Dundee. Park Place, Dundee DD1 4HN, United Kingdom.		UP	PSY CAM DIET PE		EDS			English
M. B. Barbato, L.; Bray, S.; MacMaster, F.; Deighton, S.; Addington, J.	2017	Testing the feasibility of a computerized facial affect recognition training in early psychosis	Schizophrenia Research			190			180-181					December	Letter		Testing the feasibility of a computerized facial affect recognition training in early psychosis		0920-9964-//-1573-2509											RCT	614748001			adult-//-affect-//-Canada-//-clinical article-//-controlled study-//-facial recognition-//-feasibility study-//-female-//-follow up-//-human-//-letter-//-male-//-pilot study-//-Positive and Negative Syndrome Scale-//-priority journal-//-psychosis-//-facial affect recognition		INCLUDED		https://www.ncbi.nlm.nih.gov/pubmed/28285735		(Barbato, Buchy, Deighton, Addington) Hotchkiss Brain Institute, Department of Psychiatry, University of Calgary, Alberta, Canada (Bray) Department of Radiology and Paediatrics, University of Calgary, Alberta, Canada (Bray) Child and Adolescent Imaging Research Program, Alberta Children's Hospital Research Institute, Canada (MacMaster) Departments of Psychiatry and Pediatrics, University of Calga…		DE	PSY PSYCHOTH		PS	Embase	Ovid Technologies	English
P. R. Barbosa, Gaye; Zlotnick, Cheryl; Wilk, James; Toomey, Robert; Mitchell, James	2013	Mindfulness-based stress reduction training is associated with greater empathy and reduced anxiety for graduate healthcare students	Education for Health	India	Wolter Kluwer-Medknow	26		1	2014-09-01								Mindfulness-based stress reduction training is associated with greater empathy and reduced anxiety for graduate healthcare students		1469-5804											CCT	23823667		MBSR MINDFULNESS BASED STRESS REDUCTION	Empathy*-//-Mindfulness*/methods-//-Anxiety/*prevention & control-//-Stress, Psychological/*prevention & control-//-Students, Medical/*psychology-//-Adult-//-Burnout, Professional/prevention & control-//-Female-//-Humans-//-Male-//-Psychiatric Status Rating Scales-//-Psychological Tests-//-Young Adult	Introduction: Graduate healthcare students experience significant stressors during professional training. Mindfulness-Based Stress Reduction (MBSR) is a behavioural intervention designed to teach self-regulatory skills for stress reduction and emotion management. This study examines the impact of MBSR training on students from five healthcare graduate programs in a quasi-experimental trial.; Meth…	INCLUDE		http://www.ncbi.nlm.nih.gov/pubmed/?term=Mindfulness-based+stress+reduction+training+is+associated+with+greater+empathy+and+reduced+anxiety+for+graduate+healthcare+students		New York College of Podiatric Medicine, New York, New York, USA. pbarbosa@nycpm.edu		AR	PSY MBI		ANX	mnh	EBSCOhost
C. P. Barbui, M.; Abdulmalik, J.; Acarturk, C.; Eaton, J.; Gastaldon, C.; Gureje, O.; Hanlon, C.; Jordans, M.; Lund, C.; Nose, M.; Ostuzzi, G.; Papola, D.; Tedeschi, F.; Tol, W.; Turrini, G.; Patel, V.; Thornicroft, G.	2020	Efficacy of psychosocial interventions for mental health outcomes in low-income and middle-income countries: an umbrella review	Lancet Psychiatry			7		2	162-172					February			Efficacy of psychosocial interventions for mental health outcomes in low-income and middle-income countries: an umbrella review		2215-0366-//-2215-0374											SR	2004677790			article-//-clinical effectiveness-//-clinical outcome-//-depression/th [Therapy]-//-disruptive behavior/th [Therapy]-//-human-//-low income country-//-mental disease/th [Therapy]-//-middle income country-//-posttraumatic stress disorder/th [Therapy]-//-priority journal-//-psychosocial care-//-randomized controlled trial (topic)-//-schizophrenia/th [Therapy]-//-systematic review	Background: Mental health conditions are leading causes of disability worldwide. Psychosocial interventions for these conditions might have a key role in their treatment, although applicability of findings to poor-resource settings might be a challenge. We aimed to evaluate the strength and credibility of evidence generated in low-income and middle-income countries (LMICs) on the efficacy of psyc…	code - mixed adult-youth		https://pubmed.ncbi.nlm.nih.gov/31948935/		(Barbui, Purgato, Gastaldon, Nose, Ostuzzi, Papola, Tedeschi, Turrini) WHO Collaborating Centre for Research and Training in Mental Health and Service Evaluation, Department of Neuroscience, Biomedicine and Movement Sciences, Section of Psychiatry, University of Verona, Verona, Italy (Abdulmalik, Gureje) WHO Collaborating Centre for Research and Training in Mental Health, Neurosciences and Substa…		AR DE	PSY		PTSD DD	Embase	Ovid Technologies	English
M. J. Barekatain, Leila; Haghighi, Mohammad; Ranjkesh, Farzad	2008	Bifrontal versus bitemporal electroconvulsive therapy in severe manic patients	Journal of ECT	United States		24		3	199-202					9			Bifrontal versus bitemporal electroconvulsive therapy in severe manic patients													RCT	18772704			Bipolar Disorder/*psychology-//-Bipolar Disorder/*therapy-//-Electroconvulsive Therapy/*methods-//-Adult-//-Cognition-//-Double-Blind Method-//-Electroconvulsive Therapy/adverse effects-//-Female-//-Humans-//-Male-//-Psychiatric Status Rating Scales-//-Severity of Illness Index-//-Treatment Outcome-//-Young Adult	Objectives: Methods: Results: Conclusions: To compare the efficacy and safety of moderate-dose bifrontal (BF) with low-dose bitemporal (BT) electroconvulsive therapy (ECT) in the treatment of patients with severe mania.In a parallel, double-blind, randomized clinical trial, 28 patients with severe mania admitted to a university hospital were assigned randomly to moderate-dose BF (n = 14) and low-…	1533-4112-//-Accession Number: 18772704. Language: English. Date Created: 20080905. Date Completed: 20090122. Update Code: 20101124. Publication Type: Comparative Study; Journal Article; Randomized Controlled Trial. Journal ID: 9808943. Publication Model: Print. Cited Medium: Internet. NLM ISO Abbr: J ECT Linking ISSN: 10950680. Subset: IM. Date of Electronic Publication: 20080901		http://www.ncbi.nlm.nih.gov/pubmed/18772704		Department of Psychiatry, Isfahan University of Medical Sciences, Isfahan, Iran. barekatain@med.mui.ac.ir		DE	BIO ECT		BP
S. d. Barlati, L.; Deste, G.; Fusar-Poli, P.; Vita, A.	2012	Cognitive remediation in the early course of schizophrenia: A critical review	Current Pharmaceutical Design			18		4	534-541								Cognitive remediation in the early course of schizophrenia: A critical review		1381-6128-//-1873-4286											SR				attention deficit disorder-//-chronicity-//-cognitive defect-//-cognitive rehabilitation-//-cognitive therapy-//-early intervention-//-human-//-memory disorder-//-nuclear magnetic resonance imaging-//-priority journal-//-problem solving-//-psychosis-//-psychotherapy-//-review-//-schizophrenia-//-social status	Background: The aim of cognitive remediation is to target the cognitive impairments of patients with psychosis, including attentional deficits, memory problems, and limitations in planning and problem solving. It is hoped that by addressing these deficits, patients will be more able to take advantage of other interventions and will be more able to function in social and other domains. Many result…	INCLUDE		http://www.ncbi.nlm.nih.gov/pubmed/?term=Cognitive+remediation+in+the+early+course+of+schizophrenia%3A+A+critical+review		Vita, A., Department of Psychiatry, Spedali Civili Hospital, Brescia, Italy		AR DE FE	PSY CRT		PS
S. D. Barlati, G.; DePeri, L.; Ariu, C.; Vita, A.	2013	Cognitive remediation in schizophrenia: Current status and future perspectives	Schizophrenia Research & Treatment														Cognitive remediation in schizophrenia: Current status and future perspectives		2090-2085-//-2090-2093											SR				article-//-clinical effectiveness-//-clinical protocol-//-cognition-//-cognitive defect-//-cognitive rehabilitation-//-cognitive remediation-//-early intervention-//-functional assessment-//-human-//-Medline-//-meta analysis-//-neurobiology-//-outcome assessment-//-priority journal-//-problem solving-//-psychosis-//-randomized controlled trial (topic)-//-schizophrenia-//-social cognition-//-socia…	Objectives. This study is aimed to review the current scientific literature on cognitive remediation in schizophrenia. In particular, the main structured protocols of cognitive remediation developed for schizophrenia are presented and the main results reported in recent meta-analyses are summarized. Possible benefits of cognitive remediation in the early course of schizophrenia and in subjects at…	INCLUDE (section on prodromal and at-risk)		http://www.ncbi.nlm.nih.gov/pubmed/?term=Cognitive+remediation+in+schizophrenia%3A+Current+status+and+future+perspectives		Vita, A., Department of Mental Health, Spedali Civili Hospital, 25123 Brescia, Italy		AR	PSY CRT		PS
S. D.-P. Barlati, L.; Deste, G.; Vita, A.	2015	Non-pharmacological interventions in early schizophrenia: Focus on cognitive remediation	Journal of Psychopathology			21		1	2022-12-01								Non-pharmacological interventions in early schizophrenia: Focus on cognitive remediation		1592-1107											SR				article-//-cognition-//-cognitive remediation therapy-//-disease course-//-human-//-intervention study-//-medical education-//-neurobiology-//-psychosis-//-risk assessment-//-schizophrenia-//-systematic review	Objectives There is a growing body of evidence suggesting that barriers to functional recovery are associated with a host of neurocognitive impairments in both the early and later course of schizophrenia. Given the significant influence of cognitive functions on daily functioning, several cognitive training approaches have been developed to improve cognitive deficits in schizophrenia. Increasing …	incl: code		https://www.researchgate.net/publication/272181031_Non-pharmacological_interventions_in_early_schizophrenia_Focus_on_cognitive_remediation		A. Vita, University of Brescia, Department of Clinical and Experimental Science, Brescia, Italy		FE DE	PSY CRT		PS
V. A. J. Barnes, M. H.; Williams, R. B.; Williams, V. P.	2012	Impact of Williams LifeSkills(registered trademark) training on anger, anxiety, and ambulatory blood pressure in adolescents	Translational Behavioral Medicine			2		4	401-410								Impact of Williams LifeSkills(registered trademark) training on anger, anxiety, and ambulatory blood pressure in adolescents		1869-6716-//-1613-9860											RCT			Williams LifeSkills workshop - anger and stress management and stress-related coping skills	NCT00508612-//-adolescent-//-adolescent health-//-African American-//-anger-//-anxiety disorder-//-article-//-blood pressure monitoring-//-controlled study-//-diastolic blood pressure-//-environmental health-//-female-//-follow up-//-health education-//-high school student-//-human-//-major clinical study-//-male-//-medical decision making-//-medical education-//-outcome assessment-//-priority jo…	The Williams LifeSkills(registered trademark) (WLS) anger and stress management workshop provides training in strategies to cope with stressful situations and build supportive relationships. The purpose of this study was to determine the impact of school-based Williams LifeSkills training on anger, anxiety, and blood pressure in adolescents. One hundred fifty-nine adolescents (mean age (plus or m…	INCLUDE		http://www.ncbi.nlm.nih.gov/pubmed/?term=Impact+of+Williams+LifeSkills%28registered+trademark%29+training+on+anger%2C+anxiety%2C+and+ambulatory+blood+pressure+in+adolescents		Barnes, V. A., Department of Pediatrics, Georgia Health Sciences University, Augusta, GA, United States		UP	PSY PSYCHOTH SKT		ANX
E. S. Barnett, S.;Smith, C.; Rohrbach, L. A.; Spruijt-Metz, D.	2012	Motivational Interviewing for adolescent substance use: A review of the literature	Addictive Behaviors			37		12	1325-1334								Motivational Interviewing for adolescent substance use: A review of the literature		0306-4603-//-1873-6327											SR				cannabis-//-alcohol consumption-//-behavior change-//-clinical assessment tool-//-health behavior-//-human-//-interview-//-motivation-//-motivational interviewing-//-outcome assessment-//-review-//-sample size-//-smoking-//-substance abuse-//-theory	Motivational Interviewing (MI) is a widely-used approach for addressing adolescent substance use. Recent meta-analytic findings show small but consistent effect sizes. However, differences in intervention format and intervention design, as well as possible mediators of change, have never been reviewed. This review of the literature summarizes the most up-to-date MI interventions with adolescents,…			http://www.ncbi.nlm.nih.gov/pmc/articles/PMC3496394		Barnett, E., University of Southern California, Institute for Prevention Research, Department of Preventive Medicine, Los Angeles, CA 90089, United States		AR DE	PSY MI		SUBSTANCE
N. P. M. Barnett, J. G.; Colby, S. M.; Monti, P. M.	2007	Efficacy of counselor vs. computer-delivered intervention with mandated college students	Addictive Behaviors			32		11	2529-2548					2007-11-01			Efficacy of counselor vs. computer-delivered intervention with mandated college students		0306-4603											RCT	2007425229		computer-delivered intervention, booster/no booster	Adolescent-//-Adult-//-Alcohol Abuse-//-Article-//-Behavior Therapy-//-Cognitive Therapy-//-College Student-//-Computer System-//-Controlled Study-//-Counseling-//-Demography-//-Drinking Behavior-//-Female-//-Follow Up-//-Health Behavior-//-Health Education-//-Health Program-//-Health Survey-//-High Risk Population-//-Human-//-Intermethod Comparison-//-Male-//-Motivation-//-Outcome Assessment-//-…	The purpose of this study was to evaluate the efficacy of two brief interventions and the inclusion of a 1-month booster session with college students who were referred to attend alcohol education following an alcohol-related incident. Participants (N = 225; 48.9% male) were randomly assigned to receive one session of a Brief Motivational Interview (BMI) or computer-delivered intervention (CDI) w…	English		http://www.ncbi.nlm.nih.gov/pubmed?term=Efficacy%20of%20counselor%20vs.%20computer-delivered%20intervention%20with%20mandated%20college%20students		(Barnett, Murphy, Colby, Monti) Brown University, Center for Alcohol and Addiction Studies. Providence, RI 02912, United States.		AR	PSY SERV TECH MI PSYCHOTH		ALCOHOL			English
M. A. Barrera, E. G.; Schulte, F.; Nathan, P. C.; Hancock, K.; Saleh, A.	2018	A randomized controlled trial of a group intervention for siblings of children with cancer: Changes in symptoms of anxiety in siblings and caregivers	Psycho-Oncology			27		6	1629-1634					June			A randomized controlled trial of a group intervention for siblings of children with cancer: Changes in symptoms of anxiety in siblings and caregivers		1057-9249-//-1099-1611											RCT	621667226		SiCBT -//-group mode-//-siblings of young people with cancer-//-CBT, relational, family, problem solving -//-8 sessions	anxiety-//-childhood cancer-//-intervention-//-mental health-//-oncology-//-randomized control trial-//-siblings-//-adolescent-//-article-//-attention-//-caregiver-//-child-//-controlled study-//-female-//-human-//-major clinical study-//-male-//-panic-//-problem solving-//-randomized controlled trial-//-sex difference-//-sibling	Objective: This study assessed the effects of a group intervention-Siblings Coping Together (SibCT)-on siblings' and caregivers' anxiety symptoms compared to controls, and potential moderators. Methods: Seventy healthy siblings of children on or off treatment (7-16 y old, 41 males) participated in a randomized controlled trial (RCT) with 2 arms/groups: SibCT (n = 41) and an attention control (CG)…	Inclusion 2nd stage		https://www.ncbi.nlm.nih.gov/pubmed/29573047		(Barrera, Hancock, Saleh) Department of Psychology, Division of Hematology/Oncology, The Hospital for Sick Children, Toronto, Canada (Atenafu) Department of Biostatistics, University Health Network, Toronto, Canada (Schulte) Department of Oncology, Division of Psychosocial Oncology, School of Medicine, University of Calgary, Calgary, Canada (Nathan) Department of Pediatrics, Division of Hematolog…		AR	PSY CBT PST		ANX	Embase	Ovid Technologies	English
M. A. Barrera, E.; Nathan, P.C.; Schulte, F.; Hancock, K.	2018	Depression and quality of life in siblings of children with cancer after group intervention participation: A randomized control trial	Journal of Pediatric Psychology			43		10	1093-1103					Nov-Dec	Clinical Trial; Empirical Study; Quantitative Study		Depression and quality of life in siblings of children with cancer after group intervention participation: A randomized control trial		0146-8693-//-1465-735X											RCT	2019-23383-005		sibCT:-//-group intervention: has a problem-solving, cognitive behavior therapy (CBT) framework, to address distorted cognitions (e.g., I am not important), and sibling’s difficult experiences. It integrates arts and crafts, medical cancer information, social support, and some concepts of family systems theory	siblings of children with cancer, group intervention participation, depression, psychosocial adjustment, quality of life, randomized controlled trial, gender-//-*Major Depression-//-*Neoplasms-//-*Quality of Life-//-*Siblings-//-*Group Intervention-//-Adjustment-//-Coping Behavior-//-Human Sex Differences-//-Participation-//-Psychosocial Factors-//-Randomized Controlled Trials-//-Group & Family T…	Objective: The objective of this study was to (1) assess the effects of a group intervention called Siblings Coping Together on siblings' psychosocial adjustment compared with controls; (2) explore the potential moderating effect of siblings' gender; and (3) investigate whether the intervention was more effective for siblings with more depressive symptoms at baseline. Methods: This was a repeated…	Included		https://pubmed.ncbi.nlm.nih.gov/29893947/		Barrera, Maru: maru.barrera@sickkids.ca-//-Barrera, Maru: Department of Psychology, Hospital for Sick Children, 555 University Avenue, Toronto, ON, Canada, M5G 1X8, maru.barrera@sickkids.ca-//-Barrera, Maru: Department of Psychology, Division of Hematology/Oncology, Hospital for Sick Children, Toronto, ON, Canada-//-Atenafu, Eshetu: Department of Biostatistics, University Health Network, ON, Cana…		AR	PSY PSYCHOTH		DD	PsycINFO	Ovid Technologies	English
M. R. Barrera, A.; Hancock, K.; Schulte, F.; Atenafu, E.; Nathan, P.	2014	Reduction of anxiety levels in parents and siblings of children with cancer after sibling participation in a psychosocial group intervention: A randomized controlled trial [Conference abstract]	Pediatric Blood & Cancer			61			S161								Reduction of anxiety levels in parents and siblings of children with cancer after sibling participation in a psychosocial group intervention: A randomized controlled trial [Conference abstract]		1545-5009											RCT			Siblings Coping Together: educational, social, and therapeutic problem-solving plan through games and crafts	human-//-sibling-//-parent-//-society-//-child-//-randomized controlled trial-//-neoplasm-//-anxiety-//-oncology-//-self report-//-randomized controlled trial (topic)-//-problem solving-//-childhood cancer-//-cancer diagnosis-//-patient-//-informed consent-//-fear-//-controlled study-//-diagnosis-//-control group-//-effect size-//-coping behavior-//-questionnaire-//-examination-//-distress syndro…	Objectives: Childhood cancer diagnosis and treatment can result in major psychological distress in the family. Programs targeting the specific psychosocial needs of siblings are rare and examination of the effects of these interventions on sibling and parental distress has not been previously investigated. To determine if a manualized group intervention program for siblings, Siblings Coping Toget…	INLCUDE: abstract only		http://siop.meetingxpert.net/SIOP_863/poster_104247/program.aspx/104247		M. Barrera, Psychology, Hospital for Sick Children, Toronto, Canada		AR	PSY PSYCHOTH		ANX
P. H. Barrio, D.; Garcia, M.; Batalla, A.; Castellvi, P.; Pons, A.; Parellada, E.	2012	Comparative study of the effectiveness of long acting injectable risperidone in front of oral antipsychotics in early onset schizophrenia	European Psychiatry			27											Comparative study of the effectiveness of long acting injectable risperidone in front of oral antipsychotics in early onset schizophrenia		0924-9338											CCT			long-acting injectable risperidone or oral antipsychotics	risperidone-//-schizophrenia-//-psychiatry-//-comparative study-//-human-//-remission-//-social interaction-//-case control study-//-patient-//-Positive and Negative Syndrome Scale-//-hospital readmission-//-hospital-//-hospital admission-//-social psychology-//-control group-//-postsynaptic potential	Introduction: Long-acting injectable antipsychotics in early-onset schizophrenia improve treatment adherence, and this may lead to decreased rates of hospital admission, better rates of clinical remission and better psychosocial adjustment. Objectives: To compare clinical remission rates, number of hospital readmissions and personal and social functioning after two years between patients with ear…	INCLUDE		http://dx.doi.org/10.1016/S0924-9338(12)75377-4		Barrio, P., Schizophrenia Program, Clinic Hospital, BarcelonaSpain		DE	BIO SECONDGEN		PS
I. A. Barron, G.; Heltne, U.	2016	Randomized control trial of Teaching Recovery Techniques in rural occupied Palestine: Effect on adolescent dissociation	Journal of Aggression, Maltreatment & Trauma			25		9	955-973					Oct	Empirical Study; Quantitative Study		Randomized control trial of Teaching Recovery Techniques in rural occupied Palestine: Effect on adolescent dissociation		1092-6771-//-1545-083X											RCT	2016-54062-005		Teaching Recovery Techniques CBT, mutlicomponent	Cognitive-behavioral therapy, depression, posttraumatic stress, traumatization-//-*Cognitive Behavior Therapy-//-*Major Depression-//-*Posttraumatic Stress Disorder-//-Affective Disorders [3211]-//-Human Male Female Childhood (birth-12 yrs) School Age (6-12 yrs) Adolescence (13-17 yrs) Adulthood (18 yrs & older) Young Adulthood (18-29 yrs)-//-us	This study assessed the effect of a cognitive behavioral group intervention, Teaching Recovery Techniques (TRT), for adolescents with high levels of posttraumatic stress (n = 154), from villages in occupied Palestine. A randomized control trial involved standardized measures to assess war stressors, posttraumatic stress, depression, and dissociation. Program fidelity was measured by presenter and…	code		https://www.tandfonline.com/doi/abs/10.1080/10926771.2016.1231149		Barron, Ian: i.g.z.barron@dundee.ac.uk-//-Barron, Ian: School of Education and Social Work, University of Dundee, 0.1.3, Old Medical School, Dundee, Scotland, DD1 4HN, i.g.z.barron@dundee.ac.uk-//-Barron, Ian: School of Education and Social Work, University of Dundee, Dundee, Scotland-//-Abdallah, Ghassan: Centre for Applied Research in Education, Ramallah, Palestine-//-Heltne, Unni: Centre for C…		AR DE	PSY CBT PSYCHOTH		PTSD	PsycINFO	Ovid Technologies	English
I. A. Barron, G.	2017	Field Trial of a Complicated Grief Psychosocial Program for Adolescents in Occupied Palestine	Journal of Aggression, Maltreatment and Trauma			26		4	372-390					2022-04-21			Field Trial of a Complicated Grief Psychosocial Program for Adolescents in Occupied Palestine		1092-6771-//-1545-083X											CCT	615977158		Complicated Grief Group Program; Children and Grief: Teaching Life Skills; Teaching Recovery Techniques (TRT); cognitive behavioural therapy, psycheduction, coping skills	Adolescents-//-cbt-//-complicated grief-//-recovery-//-trauma-//-adolescent-//-adult-//-article-//-child-//-depression-//-female-//-grief-//-human-//-Impact of Events Scale-//-interview-//-major clinical study-//-male-//-Palestine-//-posttraumatic stress disorder-//-psychosocial care-//-qualitative analysis-//-quasi experimental study	The current study evaluated the new "Children and Grief" program for Palestinian adolescents (n = 158), aged 10-18, referred to counselors for complicated grief. A mixed methods quasi-experimental design involved non-randomized intervention group (n = 79), waitlist (n = 79), and measures of program fidelity and cost. Traumatic loss was identified from case files. Standardized measures assessed co…			http://dx.doi.org/10.1080/10926771.2017.1290000		(Barron) School of Education and Social Work, University of Dundee, Dundee, United Kingdom (Abdallah) Centre for Applied Research in Education (CARE), Ramallah, Israel-//-I. Barron, School of Education and Social Work, University of Dundee Nethergate, Dundee DD1 4HN, United Kingdom. E-mail: i.g.z.barron@dundee.ac.uk		AR	PSY PSYCHOTH		PTSD	Embase	Ovid Technologies	English
M. M. Barry, M.; O'Donovan, H.	2017	Assessing the effectiveness of a cognitive behavioural group coaching intervention in reducing symptoms of depression among adolescent males in a school setting	International Coaching Psychology Review			12		2	101-109					Sep	Empirical Study; Quantitative Study		Assessing the effectiveness of a cognitive behavioural group coaching intervention in reducing symptoms of depression among adolescent males in a school setting		1750-2764-//-2396-8753											RCT	2018-01291-003		coaching	adolescence, school, depression, cognitive behavioral group coaching, adolescent males-//-*Group Psychotherapy-//-*Major Depression-//-*School Based Intervention-//-*Symptoms-//-Cognitive Behavior Therapy-//-Health & Mental Health Treatment & Prevention [3300]-//-Human Male Adolescence (13-17 yrs)-//-Ireland	Objectives: The research sought to assess the effectiveness of a cognitive behavioural group coaching intervention in impacting positively on depressive symptoms among an all-male, adolescent, school-going population. Design: An experimental design was employed. Twenty-seven participants were recruited from Transition Year students in one secondary school in Cork, Republic of Ireland. They were r…	code	review: CBT itnervention, no depression criteria for study entry	http://psycnet.apa.org/record/2018-01291-003		Barry, Mark: mark.barry@ucc.ie-//-Barry, Mark, mark.barry@ucc.ie		UP	PSY CBT PSYCHOTH		DD	PsycINFO	Ovid Technologies	English
C. F. A. Bartholomeusz, K.; Killackey, E.; Liu, P.; Wood, S. J.; Thompson, A.	2013	Social cognition training as an intervention for improving functional outcome in first-episode psychosis: A feasibility study	Early Intervention in Psychiatry			7		4	421-426								Social cognition training as an intervention for improving functional outcome in first-episode psychosis: A feasibility study		1751-7885-//-1751-7893											RCT			social cognition and interaction training	adult-//-article-//-clinical article-//-clinical trial-//-disability-//-emotion-//-feasibility study-//-female-//-functional assessment-//-human-//-male-//-nerve cell plasticity-//-priority journal-//-psychosis-//-psychosocial rehabilitation-//-schizoaffective psychosis-//-schizophrenia-//-schizophreniform disorder-//-Social and Occupational Functioning Assessment Scale-//-social cognition-//-soc…	Background: Social cognitive deficits have a detrimental effect on social and role functioning at both early and late stages of psychotic illness. Aim: To assess the feasibility of social cognition and interaction training (SCIT) in first-episode psychosis (FEP). Methods: A total of 12 FEP participants were sequentially allocated to one of two SCIT groups, each of which met once per week for 10 c…	INCLUDE		http://onlinelibrary.wiley.com/doi/10.1111/eip.12036/abstract		Bartholomeusz, C.F., Melbourne Neuropsychiatry Centre, University of Melbourne, National Neuroscience Facility, Carlton South, Victoria, Australia		FE	PSY PSYCHOTH		PS
S. S. Bartle-Haring, Natasha; Collins, Jennifer; Erdem, Gizem; Buettner, Cynthia	2012	The utility of mentoring homeless adolescents: a pilot study	The American Journal of Drug & Alcohol Abuse	England	Informa Healthcare	38		4	350-358								The utility of mentoring homeless adolescents: a pilot study		1097-9891											RCT	22242619		mentoring program	Homeless Youth*-//-Mentors*-//-Child Abuse/*statistics & numerical data-//-Substance-Related Disorders/*rehabilitation-//-Adolescent-//-Child Abuse, Sexual/statistics & numerical data-//-Female-//-Follow-Up Studies-//-Humans-//-Longitudinal Studies-//-Male-//-Pilot Projects-//-Time Factors-//-Young Adult	Background: Despite the intuitive appeal and popularity of mentoring programs, mentoring has shown only limited success for positively impacting children's psychosocial functioning. Furthermore, we were not able to identify a study that examined the potential utility of mentoring for homeless adolescents.; Objective: The purpose of this pilot study was to examine the impact of mentoring among a g…	Grant Information: K1TI12503A United States TI CSAT SAMHSA HHS Date of Electronic Publication: 2012 Jan 13. Current Imprints: Publication: London : Informa Healthcare; Original Imprints: Publication: New York, Dekker.		http://www.ncbi.nlm.nih.gov/pubmed/?term=The+utility+of+mentoring+homeless+adolescents%3A+a+pilot+study.		Department of Human Development and Family Science, The Ohio State University, Columbus, OH 43210, USA. sbartle@ehe.osu.edu		DE	PSY PSYCHOTH		SUBSTANCE	cmedm	EBSCOhost
G. L. Bartzokis, P. H.; Couvrette, A. J.; Raven, E. P.; DeTore, N. R.; Kirkpatrick, C. J.; Finn, J. P.; Villablanca, P.; L-Altshuler, L.; Mintz, J.; Ventura, J.; Casaus, L. R.; Luo, J. S.; Subotnik, K. L.; Nuechterlein, K. H.	2013	The impact of antipsychotic medication on intracortical myelination in schizophrenia (Conference abstract)	Schizophrenia Bulletin			39			S322								The impact of antipsychotic medication on intracortical myelination in schizophrenia (Conference abstract)		0586-7614											RCT				risperidone-//-human placenta lactogen-//-dopamine-//-glycogen synthase kinase 3-//-myelin-//-enzyme-//-serotonin receptor-//-nitrogen 13-//-schizophrenia-//-myelination-//-drug therapy-//-human-//-male-//-exposure-//-pharmacokinetics-//-remission-//-frontal lobe-//-medication compliance-//-nuclear magnetic resonance imaging-//-pathophysiology-//-receptor blocking-//-middle aged-//-imaging	Background: Post-mortem and imaging studies suggest that early in the treatment of schizophrenia (SZ), antipsychotics increase myelination and specifically intracortical myelin (ICM). We used MRI to examine whether in SZ, the ICM trajectory is dysregulated, altered by oral antipsychotics, associated with cognitive performance, and whether antipsychotic formulation can modify the ICM trajectory. M…	INCLUDE		http://dx.doi.org/10.1093/schbul/sbt011		Bartzokis, G., Psychiatry and Biobehavioral Sciences, Geffen School of Medicine at UCLA, Los Angeles, United States		FE	BIO SECONDGEN		PS
D. H. D. Barzman, Melissa P.; Adler, Caleb M.; Stanford, Kevin E.; Strakowski, Stephen M.	2006	The efficacy and tolerability of quetiapine versus divalproex for the treatment of impulsivity and reactive aggression in adolescents with co-occurring bipolar disorder and disruptive behavior disorder(s)	Journal of Child & Adolescent Psychopharmacology			16		6	665-70					Dec			The efficacy and tolerability of quetiapine versus divalproex for the treatment of impulsivity and reactive aggression in adolescents with co-occurring bipolar disorder and disruptive behavior disorder(s)	J Child Adolesc Psychopharmacol	1044-5463											RCT	17201610			Adolescent-//-*Aggression/de [Drug Effects]-//-*Aggression/px [Psychology]-//-Antimanic Agents/ae [Adverse Effects]-//-*Antimanic Agents/tu [Therapeutic Use]-//-Antipsychotic Agents/ae [Adverse Effects]-//-*Antipsychotic Agents/tu [Therapeutic Use]-//-Attention Deficit Disorder with Hyperactivity/dt [Drug Therapy]-//-Attention Deficit Disorder with Hyperactivity/px [Psychology]-//-*Attention Defi…	OBJECTIVE: The aim of this study was to compare the efficacy and tolerability of quetiapine and divalproex for the treatment of impulsivity and reactive aggression in adolescents with co-occurring bipolar disorder and disruptive behavior disorders. METHOD: Patients were included in this post hoc analysis if they scored > or = 14 on the Positive and Negative Syndrome Scale (PANSS) Excited Componen…	Barzman DH-//-DelBello MP-//-Adler CM-//-Stanford KE-//-Strakowski SM-//-United States-//-Comparative Study-//-Journal Article-//-Randomized Controlled Trial-//-Research Support, Non-U.S. Gov't		www.ncbi.nlm.nih.gov/pubmed/17201610		Division of Bipolar Disorders Research, Department of Psychiatry, University of Cincinnati, Cincinnati, Ohio, USA. drew.barzman@fuse.net		DE	BIO ANTIC FIRSTGEN		BP
A. C. Bastounis, P.; Banerjee, A.; Michail, M.	2016	The effectiveness of the Penn Resiliency Programme (PRP) and its adapted versions in reducing depression and anxiety and improving explanatory style: A systematic review and meta-analysis	Journal of Adolescence			52			37-48					10	Meta-Analysis-//-Review		The effectiveness of the Penn Resiliency Programme (PRP) and its adapted versions in reducing depression and anxiety and improving explanatory style: A systematic review and meta-analysis	J Adolesc	1095-9254											SR	27494740		multicomponent shcool based prevention program Penn Resiliency Program (CBT based)	Adolescent-//-*Anxiety Disorders/pc [Prevention & Control]-//-Australia-//-Child-//-*Depressive Disorder/pc [Prevention & Control]-//-Emotions-//-Female-//-Humans-//-Male-//-*Mental Health Services-//-Netherlands-//-*Resilience, Psychological-//-School Health Services-//-Self Concept-//-*Students/px [Psychology]-//-United States	Mental health problems in children can be precursors of psychosocial problems in adulthood. The aim of this study is to assess the effectiveness of the universal application of a resilience intervention (PRP and derivatives), which has been proposed for large scale roll-out. Electronic databases were searched for published randomized controlled trials of PRP and derivatives to prevent depression …	code		https://www.ncbi.nlm.nih.gov/pubmed/27494740		Bastounis, Anastasios. School of Health Sciences, Queen's Medical Centre (QMC), University of Nottingham, Nottingham NG7 2UH, UK. Electronic address: ntxagb@exmail.nottingham.ac.uk.-//-Callaghan, Patrick. School of Health Sciences, Queen's Medical Centre (QMC), University of Nottingham, Nottingham NG7 2UH, UK.-//-Banerjee, Anirban. School of Health Sciences, Queen's Medical Centre (QMC), Universi…		UP	PSY PSYCHOTH CBT		ANX DD	MEDLINE	Ovid Technologies	English
P. J. C. Batterham, A. L.; Farrer, L.; McCallum, S. M.; Cheng, V. W. S.	2018	FitMindKit: Randomised controlled trial of an automatically tailored online program for mood, anxiety, substance use and suicidality	Internet Interventions			12			91-99					June			FitMindKit: Randomised controlled trial of an automatically tailored online program for mood, anxiety, substance use and suicidality		2214-7829											RCT	618040089		FitMindKit: ten core modules were: psychoeducation, sources of help for mental health problems, introduction to cognitive reframing, problem solving strategies, introduction to mindfulness, managing relationships/conflict resolution, exercise and diet, sleep hygiene, introduction to values and committed action, and the role of stigma. The two mood/distress modules introduced behavioural activatio…	Anxiety-//-Comorbidity-//-Depression-//-Substance use-//-Suicidal ideation-//-Tailored interventions-//-adult-//-analysis of variance-//-animal model-//-anxiety disorder-//-attention-//-Australian-//-clinical trial-//-comparative effectiveness-//-controlled clinical trial-//-controlled study-//-disease model-//-female-//-follow up-//-human-//-major clinical study-//-male-//-mental health-//-mood-…	Purpose: Online mental health programs can be effective in reducing symptoms of depression, anxiety disorders, substance use and suicidal ideation. However, most existing e-mental health programs focus on a single domain of mental health, neglecting comorbidity. Furthermore, few programs are tailored to the symptom patterns of the individual user. FitMindKit was designed to overcome the gaps of e…	included		https://www.ncbi.nlm.nih.gov/pubmed/30135773		(Batterham, Calear, Farrer, McCallum) Centre for Mental Health Research, Research School of Population Health, The Australian National University, Canberra, Australia (Cheng) Brain and Mind Centre, University of Sydney, Sydney, Australia-//-P.J. Batterham, Centre for Mental Health Research, Research School of Population Health, The Australian National University, 63 Eggleston Road, Acton ACT 2601…		AR	SERV PSY CAM TECH SERVOTH		SU	Embase	Ovid Technologies	English
E. S. R. Baum, S. S.	2013	Acceptance-enhanced expressive writing prevents symptoms in participants with low initial depression	Cognitive Therapy & Research			37		1	35-42								Acceptance-enhanced expressive writing prevents symptoms in participants with low initial depression		0147-5916-//-1573-2819											RCT			expressive writting acceptance mindfulness	adult-//-article-//-controlled study-//-depression-//-emotion-//-female-//-human-//-language-//-major clinical study-//-male-//-writing	Traditional expressive writing (EW) and EW augmented by emotion-acceptance instructions (EWEA) were compared to non-emotional control writing for their ability to forestall depression symptoms in undergraduates with high or low initial levels of depression symptomatology. EWEA instructions encouraged participants to take a more accepting, "emotion friendly" approach toward expressive writing, str…	? stage of illness coding		http://dx.doi.org/10.1007/s10608-012-9435-x		Rude, S.S., Baltimore, MD 21210, United States		AR	CAM CREATIVE		DD
K. E. E. Bauman, Susan T.; Foshee, Vangie A.; Pemberton, Michael; King, Tonya S.; Koch, Gary G.	2000	Influence of a family-directed program on adolescent cigarette and alcohol cessation	Prevention Science			1		4	227-237					Dec			Influence of a family-directed program on adolescent cigarette and alcohol cessation		1389-4986-//-1573-6695			PSY MULITC > PSY PSYCHOTH								RCT	Peer Reviewed Journal: 2002-15295-005		Family Matters; Multicomponent family based intervention	*Adolescent Development-//-*Drug Abuse Prevention-//-*Family-//-*Smoking Cessation-//-*Tobacco Smoking-//-Program Evaluation-//-Drug & Alcohol Rehabilitation [3383].-//-Human. Male. Female. Childhood (birth-12 yrs). School Age (6-12 yrs). Adolescence (13-17 yrs)-//-us.	Programs to reduce adolescent cigarette or alcohol use by users in general populations have only recently been evaluated. Moreover, in spite of the substantial influence families have on their children, few family-directed programs designed to reduce the prevalence of adolescent smoking and drinking have been rigorously evaluated. This paper reports the findings of research designed to determine …	References-//-Journal-//-Peer Reviewed Journal		http://www.ncbi.nlm.nih.gov/pubmed/?term=Influence+of+a+family-directed+program+on+adolescent+cigarette+and+alcohol+cessation		Bauman, Karl E.: kbauman@mindspring.com-//-Bauman, Karl E., 513 Dogwood Drive, Chapel Hill, NC, US, 27516, kbauman@mindspring.com		UP	PSY PSYCHOTH		ALCOHOL			English
A. N. A. Bazzano, C. E.; Hylton, C.; Gustat, J.	2018	Effect of mindfulness and yoga on quality of life for elementary school students and teachers: Results of a randomized controlled school-based study	Psychology Research and Behavior Management Vol 11 2018, ArtID 81-89			11								Apr	Empirical Study; Quantitative Study		Effect of mindfulness and yoga on quality of life for elementary school students and teachers: Results of a randomized controlled school-based study		1179-1578											RCT	2018-16519-001			perceptions, health related quality of life, anxiety, mindfulness, yoga, elementary school students, teachers, staff, intervention-//-*Anxiety-//-*Quality of Life-//-*School Based Intervention-//-*Yoga-//-*Mindfulness-//-Attitudes-//-Elementary School Students-//-Elementary School Teachers-//-Health-//-Educational/Vocational Counseling & Student Services [3580]-//-Human Male Female Childhood (bir…	Objective: To assess the impact of a yoga curriculum in an elementary school on student quality of life, and to assess teacher and staff perception of potential barriers to, and benefits of, introducing yoga and mindfulness into the classroom. Methods: A randomized controlled trial was utilized to assess the impact of a brief intervention on third-grade students who screened positive for symptoms…	2nd stage: include		https://www.ncbi.nlm.nih.gov/pubmed/29695937		Bazzano, Alessandra N.: abazzano@tulane.edu-//-Bazzano, Alessandra N.: Department of Global Community Health and Behavioral Sciences, Tulane University School of Public Health and Tropical Medicine, New Orleans, LA, US, abazzano@tulane.edu-//-Bazzano, Alessandra N.: Department of Global Community Health and Behavioral Sciences, Tulane University School of Public Health and Tropical Medicine, New …		AR	PSY CAM MBI YOGA		ANX	PsycINFO	Ovid Technologies	English
S. R. B. Beach, A. W.; Lei, M. K.; Mandara, J.; Wells, A. C.; Kogan, S. M.; Brody, G. H.	2016	Decreasing substance use risk among African American youth: Parent-based mechanisms of change	Prevention Science			17		5	572-83					7	Randomized Controlled Trial-//-Research Support, N.I.H., Extramural		Decreasing substance use risk among African American youth: Parent-based mechanisms of change	Prev Sci	1573-6695											RCT	27129477		multicomponent, family-based psychoeducation, focus on family interaction	Adolescent-//-Adult-//-*African Americans-//-Aged-//-Child-//-Humans-//-Middle Aged-//-*Parent-Child Relations-//-*Risk Reduction Behavior-//-*Substance-Related Disorders/pc [Prevention & Control]	African American couples (N = 139; 67.7 % married; with children between the ages of 9 and 14) were randomly assigned to (a) a culturally sensitive, couple- and parenting-focused program designed to prevent stress-spillover (n = 70) or (b) an information-only control condition in which couples received self-help materials (n = 69). Eight months after baseline, youth whose parents participated in …	code		https://www.ncbi.nlm.nih.gov/pmc/articles/PMC5480376/		Beach, Steven R H. Center for Family Research, University of Georgia, Athens, GA, USA. srhbeach@uga.edu.-//-Barton, Allen W. Center for Family Research, University of Georgia, Athens, GA, USA.-//-Lei, Man Kit. Center for Family Research, University of Georgia, Athens, GA, USA.-//-Mandara, Jelani. School of Education and Social Policy, Northwestern University, Evanston, IL, USA.-//-Wells, Ashley C…		UP	PSY PE FT PSYCHOTH		SUBSTANCE	MEDLINE	Ovid Technologies	English
J. R. M. Beadel, A.; Teachman, B. A.	2016	Cognitive bias modification to enhance resilience to a panic challenge	Cognitive Therapy and Research			40		6	799-812					Dec	Empirical Study; Quantitative Study		Cognitive bias modification to enhance resilience to a panic challenge		0147-5916-//-1573-2819											RCT	2016-31818-001			Anxiety sensitivity, Panic, Resilience, Cognitive bias modification, Interpretation bias, CO2 breathing challenge-//-*Cognitive Behavior Therapy-//-*Panic Disorder-//-*Anxiety Sensitivity-//-Symptoms-//-Cognitive Therapy [3311]-//-Human Male Female Adulthood (18 yrs & older)-//-us	This study tested an intervention to enhance resilience among people at risk for developing panic disorder. Participants (N = 50) high in anxiety sensitivity (fear of anxiety symptoms) were randomly assigned to either four sessions of resilience-enhancing interpretation bias modification (CBM-I) or a control (Sham) condition. Following the intervention, participants engaged in a 7.5 % steady stat…	code		https://link.springer.com/article/10.1007/s10608-016-9791-z		Beadel, Jessica R.: jrb2mx@virginia.edu-//-Beadel, Jessica R.: University of Virginia, P.O. Box 400400, Charlottesville, VA, US, 22904, jrb2mx@virginia.edu-//-Beadel, Jessica R.: University of Virginia, Charlottesville, VA, US-//-Mathews, Andrew: University of California-Davis, Davis, CA, US-//-Teachman, Bethany A.: University of Virginia, Charlottesville, VA, US		AR	PSY ABM		PD	PsycINFO	Ovid Technologies	English
J. R. S. Beadel, F. L.; Teachman, B. A.	2014	Change processes during cognitive bias modification for obsessive compulsive beliefs	Cognitive Therapy & Research			38		2	103-119								Change processes during cognitive bias modification for obsessive compulsive beliefs		0147-5916-//-1573-2819											RCT			Cognitive Bias Modification (CBM) is posited to work by altering contingency learning about potential threat cues, rather than via habituation of fear and arousal	adolescent-//-adult-//-ambiguity-//-arousal-//-article-//-clinical effectiveness-//-cognition-//-cognitive bias-//-Cognitive Bias Modification-//-controlled study-//-fear-//-female-//-habituation-//-human-//-learning-//-major clinical study-//-male-//-obsessive compulsive disorder-//-outcome assessment-//-social belief-//-task performance-//-young adult	Multiple studies have found that cognitive bias modification (CBM) can be an effective intervention to reduce maladaptive, anxiety-linked cognitive biases and symptoms, but little is known about how it achieves its effects. CBM is posited to work by altering contingency learning about potential threat cues, rather than via habituation of fear and arousal (as hypothesized for exposure-based interv…	INCLUDE		http://link.springer.com/article/10.1007%2Fs10608-013-9576-6		J.R. Beadel, University of Virginia, Charlottesville, VA 22904, United States		AR	PSY ABM		OCD
C. A. Beard, N.	2008	A multi-session interpretation modification program: Changes in interpretation and social anxiety symptoms	Behaviour Research & Therapy			46		10	1135-1141								A multi-session interpretation modification program: Changes in interpretation and social anxiety symptoms		0005-7967											RCT			Computerized Interpretation Modification Program (IMP)	adult-//-article-//-behavior-//-behavior control-//-clinical article-//-clinical trial-//-comparative study-//-control group-//-controlled clinical trial-//-controlled study-//-female-//-human-//-interpretation modification program-//-male-//-negative feedback-//-nonresponse bias-//-outcome assessment-//-positive feedback-//-psychologic assessment-//-randomized controlled trial-//-self report-//-…	Previous research suggests that socially anxious individuals interpret ambiguous social information in a more threatening manner compared to non-anxious individuals. Recently, studies have experimentally modified interpretation and shown that this subsequently affected anxiety in non-anxious individuals. If similar procedures can modify interpretation biases in socially anxious individuals, they …	PSYCOTH (cognitive / interpretation bias modification)	II	http://www.ncbi.nlm.nih.gov/pubmed?term=A%20multi-session%20interpretation%20modification%20program%3A%20Changes%20in%20interpretation%20and%20social%20anxiety%20symptoms		Beard, C., Department of Psychology, University of Georgia, Athens, GA 30602, United States		AR	PSY SERV TECH ABM		SOP
W. R. B. Beardslee, D. A.; Weersing, V. R.; Clarke, G. N.; Porta, G.; Hollon, S. D.; Gladstone, T. R. G.; Gallop, R.; Lynch, F. L.; Iyengar, S.; DeBar, L.; Garber, J.	2013	Prevention of depression in at-risk adolescents: Longer-term effects	JAMA Psychiatry			70		11	1161-1170								Prevention of depression in at-risk adolescents: Longer-term effects		2168-622X											RCT				NCT00073671-//-adolescent-//-article-//-Center for Epidemiological Studies Depression Scale-//-Children Depression Rating Scale-//-clinical effectiveness-//-cognitive therapy-//-controlled study-//-depression-//-female-//-follow up-//-human-//-major clinical study-//-male-//-mental health service-//-named inventories, questionnaires and rating scales-//-psychologic test-//-randomized controlled t…	IMPORTANCE: Adolescent offspring of depressed parents are at high risk for experiencing depressive disorders themselves. OBJECTIVE: To determine whether the positive effects of a group cognitive-behavioral prevention (CBP) program extended to longer-term (multiyear) follow-up. DESIGN: A 4-site randomized clinical trial with 33 months of follow-up was conducted. Recruitment of participants was fro…			http://www.ncbi.nlm.nih.gov/pubmed/24005242		Beardslee, W.R., Department of Psychiatry, Boston Children's Hospital, Boston, MA, United States		AR	PSY CBT		DD
W. R. G. Beardslee, Tracy R. G.; Wright, Ellen J.; Cooper, Andrew B.	2003	A family-based approach to the prevention of depressive symptoms in children at risk: evidence of parental and child change	Pediatrics			112		2	e119-31					Aug			A family-based approach to the prevention of depressive symptoms in children at risk: evidence of parental and child change	Pediatrics												RCT	12897317			Adolescent-//-Child-//-Child Behavior-//-Child Psychology-//-*Child of Impaired Parents/px [Psychology]-//-*Depression/pc [Prevention & Control]-//-Depressive Disorder/di [Diagnosis]-//-Depressive Disorder/ep [Epidemiology]-//-*Family/px [Psychology]-//-Family Relations-//-Female-//-Follow-Up Studies-//-Humans-//-Intervention Studies-//-Male-//-Mood Disorders/px [Psychology]-//-*Parents/px [Psych…	OBJECTIVE: Depression in parents is a prevalent and impairing illness that is encountered frequently in medical practice. Children of depressed parents are at risk for psychopathology and other difficulties. A series of recent national reports have recommended the development of prevention efforts targeting children of depressed parents. Yet, to date, few controlled prevention studies of depressi…	Beardslee WR-//-Gladstone TR-//-Wright EJ-//-Cooper AB-//-United States-//-Clinical Trial-//-Journal Article-//-Randomized Controlled Trial-//-Research Support, Non-U.S. Gov't-//-Research Support, U.S. Gov't, P.H.S.	best avail url	pediatrics.aappublications.org/content/112/2/e119.abstract		Judge Baker Children's Center, Boston, Massachusetts 02115, USA. beardslee@a1.tch.harvard.edu		AR	PSY PE		DD
W. R. V. Beardslee, E. M.; Wright, E. J.; Salt, P.; Rothberg, P. C.; Drezner, K.; Gladstone, T. R.	1997	Examination of preventive interventions for families with depression: Evidence of change	Development & Psychopathology			9		1	109-30								Examination of preventive interventions for families with depression: Evidence of change	Dev Psychopathol	0954-5794			PSY PE/IPT>PSY PE								RCT	9089127			Adolescent-//-Child-//-*Child of Impaired Parents/px [Psychology]-//-Cognitive Therapy-//-*Depressive Disorder/pc [Prevention & Control]-//-Depressive Disorder/th [Therapy]-//-Family/px [Psychology]-//-*Family Therapy-//-Female-//-Humans-//-Male-//-Parent-Child Relations-//-Personality Assessment-//-*Psychotherapy, Group-//-Treatment Outcome	Thirty-seven families who had a child between the ages of 8 and 15 (mean age = 12.0 years) and had at least one parent, who had experienced a recent episode of affective disorder were assigned randomly to one of two psychoeducational interventions. The interventions (clinician-facilitated or lecture-group discussion) were designed to prevent childhood depression and related problems through decre…	-//-Beardslee WR-//-Versage EM-//-Wright EJ-//-Salt P-//-Rothberg PC-//-Drezner K-//-Gladstone TR-//-United states-//-Clinical Trial-//-Comparative Study-//-Journal Article-//-Randomized Controlled Trial-//-Research Support, Non-U.S. Gov't-//-Research Sup		www.ncbi.nlm.nih.gov/pubmed/9089127		Judge Baker Children's Center, Boston, MA 02115, USA.		AR	PSY PE		DD
W. R. W. Beardslee, Ellen J.; Salt, Patricia; Drezner, Karen	1997	Examination of children's responses to two preventive intervention strategies over time	Journal of the American Academy of Child & Adolescent Psychiatry			36		2	196-204					Feb			Examination of children's responses to two preventive intervention strategies over time		0890-8567-//-1527-5418			PSY PE/IPT>PE (CODED AS SUCH TO BE CONSISTENT WITH BEARDSLEE 1997: 2003)								RCT	Peer Reviewed Journal: 1997-02584-010			*Comprehension-//-*Major Depression-//-*Mental Illness (Attitudes Toward)-//-*Parents-//-*Primary Mental Health Prevention-//-Offspring-//-Parent Child Relations-//-Affective Disorders [3211].-//-Human. Childhood (birth-12 yrs). School Age (6-12 yrs). Adolescence (13-17 yrs). Adulthood (18 yrs & older)	Examined long-term effects of 2 forms of preventive intervention designed to increase families' understanding of parental affective disorder and to prevent depression in children. 36 families who had a nondepressed child between ages 8 and 15 yrs and a parent who had experienced affective disorder were enrolled and randomly assigned to either a clinician-facilitated intervention or a lecture disc…	CODED AS PE TO BE CONSISTENT WITH BEARDSLEE 1997: 2003		http://www.ncbi.nlm.nih.gov/pubmed/9031572				AR	PSY PE		DD			English
S. K. S. Bearman, E.; Chase, A.	2003	Evaluation of an intervention targeting both depressive and bulimic pathology: A randomized prevention trial	Behavior Therapy			34		3	277-293					2003-06-01			Evaluation of an intervention targeting both depressive and bulimic pathology: A randomized prevention trial		0005-7894											RCT	2004271052			Adolescent-//-Adult-//-Affect-//-Age-//-Article-//-Behavior Therapy-//-Body Image-//-Body Mass-//-Bulimia/pc [Prevention]-//-Bulimia/th [Therapy]-//-Cognitive Therapy-//-Controlled Study-//-Depression/pc [Prevention]-//-Depression/th [Therapy]-//-Diet-//-Ethnology-//-Female-//-Follow Up-//-Human-//-Major Clinical Study-//-Risk Factor-//-Statistical Analysis	Because depressive and bulimic pathologies often co-occur among adolescent girls, a preventive program focusing on both disturbances would have clinical utility. Thus, we developed a cognitive-behavioral intervention targeting body dissatisfaction, an established risk factor for both conditions. A randomized prevention trial with late adolescent girls suggested that the intervention reduced body …	only URL found-//-English		www.sciencedirect.com/science/article/pii/S0005789403800011		(Bearman, Stice, Chase) University of Texas. Austin, TX, United States.		AR	PSY CBT		DD			English
A. M. Bechdolf, H.; Stutzer, H.; Lambert, M.; Karow, A.; Zink, M.; Lautenschlager, M.; Heinz, A.; De-Millas, W.; Janssen, B.; Gaebel, W.; Schneider, F.; Juckel, G.; Kruger-Ozgurdal, S.; Wobrock, T.; Wagner, M.; Maier, W.; Klosterkotter, J.	2017	Prevent: A randomized controlled trial for the prevention of first-episode psychosis comparing cognitive-behavior therapy (CBT), clinical management, and aripiprazole combined and clinical management and placebo combined [conference abstract]	Schizophrenia Bulletin			43		Suppl 1	S56-S57					March			Prevent: A randomized controlled trial for the prevention of first-episode psychosis comparing cognitive-behavior therapy (CBT), clinical management, and aripiprazole combined and clinical management and placebo combined [conference abstract]													RCT	616525276				Background: Although there are encouraging results from clinical trials focusing on second generation antipsychotics, omega-3-fatty acids or psychotherapy for the prevention of psychosis, their empirical evidence remains uncertain and it is unknown whether these interventions are com-parable in reducing the risk of conversion to psychosis in persons at clinical high risk (CHR). Therefore, the pre…	in: conf abstract - code		https://www.ncbi.nlm.nih.gov/pmc/articles/PMC5475602/		(Bechdolf, Wobrock) Vivantes Hospital Am Urban and im Friedrichshain, Germany (Muller, Stutzer, Klosterkotter) University of Cologne, Germany (Lambert, Karow) University Medical Centre Hamburg-Eppendorf, Germany (Zink) Heidelberg University, Germany (Lautenschlager, Heinz, De Millas, Janssen) University Medicine Campus Mitte, Germany (Gaebel) University Duesseldorf, Germany (Schneider) RWTH Aache…		AR	PSY BIO CBT CM SECONDGEN		PS	Embase	Ovid Technologies
A. T. Bechdolf, T.; Lehmkuhl, G.; Walger, P.; Mueller, K.; Wiedemann, G.; Stoesser, D.; Klingberg, S.	2011	Cognitive behavior therapy in adolescents with persistent psychotic symptoms: Results of randomised controlled trial (Conference abstract)	European Archives of Psychiatry & Clinical Neuroscience			261			S14								Cognitive behavior therapy in adolescents with persistent psychotic symptoms: Results of randomised controlled trial (Conference abstract)		0940-1334											RCT				schizophrenia-//-human-//-randomized controlled trial-//-cognitive therapy-//-psychosis-//-adolescent-//-patient-//-effect size-//-Positive and Negative Syndrome Scale-//-therapy-//-quality of life-//-clinical feature-//-remission-//-pilot study-//-parameters-//-sample size-//-control group-//-adult	Objective: Treatment as usual (TAU) supplemented by cognitivebehavioral therapy (CBT) leads to greater clinical improvement in adult patients with schizophrenia than TAU alone. Until now no cognitive-behavioral therapy for patients with nullearly onset psychosisnull (EOP, a first episode of psychosis between 14 and 18 years) has been developed. The present project's goal is to develop a modified …			http://dx.doi.org/10.1007/s00406-011-0229-z		Bechdolf, A., University of Cologne Psychiatry, Germany		DE	PSY CBT		PS
A. W. Bechdolf, Michael; Veith, Verena; Ruhrmann, Stephan; Pukrop, Ralf; Brockhaus-Dumke, Anke; Berning, Julia; et-al	2007	Randomized controlled multicentre trial of cognitive behaviour therapy in the early initial prodromal state: Effects on social adjustment post treatment	Early Intervention in Psychiatry			1		1	71-78					Feb			Randomized controlled multicentre trial of cognitive behaviour therapy in the early initial prodromal state: Effects on social adjustment post treatment		1751-7885-//-1751-7893			IP>AR								RCT	Peer Reviewed Journal: 2008-07770-011		http://dx.doi.org/10.1111/j.1751-7893.2007.00013.x	*Cognitive Behavior Therapy-//-*Prevention-//-*Prodrome-//-*Psychosis-//-*Social Adjustment-//-At Risk Populations-//-Cognitions-//-Cognitive Impairment-//-Supportive Psychotherapy-//-Cognitive Therapy [3311].-//-Human. Male. Female. Outpatient. Adulthood (18 yrs & older)-//-Germany.	Aim: Improvement of social adjustment is a major aim of indicated prevention in young people at risk of developing psychosis. The present study explores the effect of specific cognitive behaviour therapy (CBT) as compared with supportive counselling (SC) on social adjustment in people in a potential early initial prodromal state of psychosis (EIPS) primarily defined by self-experienced cognitive …	References-//-Journal-//-Peer Reviewed Journal	Check	http://www.ncbi.nlm.nih.gov/pubmed/?term=Randomized+controlled+multicentre+trial+of+cognitive+behaviour+therapy+in+the+early+initial+prodromal+state%3A+Effects+on+social+adjustment+post+treatment		Bechdolf, Andreas: andreas.bechdolf@uk-koeln.de-//-Bechdolf, Andreas: Cologne Early Recognition and Intervention Centre for Mental Crises, FETZ, Department of Psychiatry and Psychotherapy, University of Cologne, Kerpener Strasse 62, Cologne, Germany, 50924, andreas.bechdolf@uk-koeln.de		AR	PSY CBT ST		PS			English
A. W. Bechdolf, M.; Ruhrmann, S.; Harrigan, S.; Putzfeld, V.; Pukrop, R.; Brockhaus-Dumke, A.; Berning, J.; Janssen, B.; Decker, P.; Bottlender, R.; Maurer, K.; Moller, H. J.; Gaebel, W.; Hafner, H.; Maier, W.; Klosterkotter, J.	2012	Preventing progression to first-episode psychosis in early initial prodromal states	British Journal of Psychiatry			200		1	22-29								Preventing progression to first-episode psychosis in early initial prodromal states		0007-1250-//-1472-1465											RCT				NCT00204087-//-adult-//-article-//-cognitive defect-//-cognitive therapy-//-controlled study-//-disease course-//-female-//-human-//-integrated psychological intervention-//-major clinical study-//-male-//-multicenter study-//-prospective study-//-psychoeducation-//-psychosis-//-psychotherapy-//-randomized controlled trial-//-symptom-//-treatment outcome	Background: Young people with self-experienced cognitive thought and perception deficits (basic symptoms) may present with an early initial prodromal state (EIPS) of psychosis in which most of the disability and neurobiological deficits of schizophrenia have not yet occurred. Aims: To investigate the effects of an integrated psychological intervention (IPI), combining individual cognitive-behavio…	INCLUDE		http://bjp.rcpsych.org/content/200/1/22.full.pdf		Bechdolf, A., Department of Psychiatry and Psychotherapy, University of Cologne, 50924 Cologne, Germany		AR	PSY CBT SKT CRT PE ST		PS
C. B. B. Becker, Stephanie; Schaumberg, Katherine; Cauble, Adele; Franco, Amanda	2008	Effectiveness of peer-led eating disorders prevention: A replication trial	Journal of Consulting & Clinical Psychology			76		2	347-54					Apr			Effectiveness of peer-led eating disorders prevention: A replication trial	J Consult Clin Psychol	0022-006X			-								RCT	18377130		PSYCHOTH (media literacy training)	Adolescent; Adult; Body Image; Bulimia/pc [Prevention & Control]; Bulimia/px [Psychology]; *Cognitive Dissonance; *Cognitive Therapy/mt [Methods]; Diet, Reducing/px [Psychology]; *Eating Disorders/pc [Prevention & Control]; Female; Follow-Up Studies; Humans; *Peer Group; *Psychotherapy, Group/mt [Methods]; Risk Factors; Thinness/px [Psychology]	The aim of this study was to replicate and extend results of a previous trial that investigated the effectiveness of 2 peer-led eating disorders prevention interventions in reducing eating disorder risk factors in undergraduate women (C. B. Becker, L. M. Smith, & A. C. Ciao, 2006). To extend findings from the previous study by allowing for investigation of differential response, the authors rando…	Becker CB; Bull S; Schaumberg K; Cauble A; Franco A; United States; Comparative Study; Journal Article; Randomized Controlled Trial		http://www.ncbi.nlm.nih.gov/pubmed/?term=Effectiveness+of+peer-led+eating+disorders+prevention%3A+a+replication+trial		Department of Psychology, Trinity College, San Antonio, TX 78212-7200, USA. cbecker@trinity.edu		UP AR	PSY CDT PSYCHOTH		EDS
C. B. M. Becker, Leda; Bull, Stephanie; Powell, Marc; McIntyre, Kevin	2012	Can we reduce eating disorder risk factors in female college athletes? A randomized exploratory investigation of two peer-led interventions	Body Image	Netherlands	Elsevier	9		1	31-42								Can we reduce eating disorder risk factors in female college athletes? A randomized exploratory investigation of two peer-led interventions		1873-6807											RCT	22019502			Peer Group*-//-Athletes/*psychology-//-Eating Disorders/*prevention & control-//-Adolescent-//-Affect-//-Bulimia Nervosa/prevention & control-//-Bulimia Nervosa/psychology-//-Cognitive Dissonance-//-Diet, Reducing/psychology-//-Eating Disorders/psychology-//-Evidence-Based Medicine-//-Female-//-Follow-Up Studies-//-Health Education/methods-//-Humans-//-Internal-External Control-//-Patient Accepta…	Female athletes are at least as at risk as other women for eating disorders (EDs) and at risk for the female athlete triad (i.e., inadequate energy availability, menstrual disorders, and osteoporosis). This study investigated whether two evidence-based programs appear promising for future study if modified to address the unique needs of female athletes. Athletes were randomly assigned to athlete-…	INCLUDE		http://www.ncbi.nlm.nih.gov/pmc/articles/PMC3246101/pdf/nihms333667.pdf		Department of Psychology, Trinity University, San Antonio, TX 78212-7200, United States. carolyn.becker@trinity.edu		AR	PSY CAM DIET CDT		EDS	mnh	EBSCOhost
C. B. S. Becker, L. M.; Ciao, A. C.	2005	Reducing eating disorder risk factors in sorority members: A randomized trial	Behavior Therapy.			36		3	245-253								Reducing eating disorder risk factors in sorority members: A randomized trial		0005-7894			PE>PSYCHOTH								RCT	2006221537		PSYCHOTH (media education)	Adult; Article; Behavior Therapy; Clinical Trial; Cognition; Cognitive Therapy; Comparative Study; Controlled Study; Diet Restriction; Eating Disorder/pc [Prevention]; Eating Disorder/th [Therapy]; Exploratory Research; High Risk Patient; Hospital Admission; Human; Major Clinical Study; Population Risk; Preventive Health Service; Psychoeducation; Randomization; Risk Assessment; Risk Factor; Risk …	Although sororities are often perceived as contributing to eating-disordered behavior, limited research has investigated eating disorders in sorority members. The purpose of this study was to investigate the utility of a highly interactive cognitive dissonance prevention program in reducing empirically supported risk factors in sorority members. Members (N = 149) were randomized to the highly int…	English		http://www.ncbi.nlm.nih.gov/pubmed/?term=Reducing+eating+disorder+risk+factors+in+sorority+members%3A+A+randomized+trial		(Becker, Smith, Ciao) Trinity University. San Antonio, United States.		UP	PSY CDT PSYCHOTH		EDS			English
C. B. S. Becker, L. M.; Ciao, A. C.	2006	Peer-facilitated eating disorder prevention: A randomized effectiveness trial of cognitive dissonance and media advocacy	Journal of Counseling Psychology.			53		4	550-555								Peer-facilitated eating disorder prevention: A randomized effectiveness trial of cognitive dissonance and media advocacy		0022-0167			PE>PSYCHOTH								RCT	2006514462		PSYCHOTH (media literacy)	Adult; Article; Body Image; Clinical Trial; Cognition; College Student; Controlled Study; Diet; Eating Disorder/pc [Prevention]; Eating Disorder/th [Therapy]; Education Program; Female; Follow Up; Group Therapy; Human; Major Clinical Study; Multimedia; Organization; Peer Group; Questionnaire; Randomized Controlled Trial; Risk Factor; School; Training	The authors investigated the effectiveness of 2 interventions in reducing eating disorder risk factors under naturalistic conditions in sororities. On the basis of previous research, the campus sororities chose to implement a semimandatory, 2-session eating disorder prevention program to all new sorority members (N = 90) during sorority orientation. To facilitate evaluation, sororities agreed to …	English		http://psycnet.apa.org/journals/cou/53/4/550/		(Becker, Smith, Ciao) Department of Psychology, Trinity University.		UP	PSY CDT PSYCHOTH		EDS			English
C. B. W. Becker, Chantale; Williams, Allison; Kelly, Mackenzie; McDaniel, Leda; Elmquist, Joanna	2010	Peer-facilitated cognitive dissonance versus healthy weight eating disorders prevention: A randomized comparison	Body Image	Netherlands		7		4	280-288					9			Peer-facilitated cognitive dissonance versus healthy weight eating disorders prevention: A randomized comparison					PE>PSYCHOTH								RCT	20638351		Healthy Weight Program - psychoeducation based intervention	Body Weight*; Cognitive Dissonance*; Peer Group*; Self-Help Groups*; Eating Disorders/*prevention & control; Eating Disorders/*psychology; Adult; Anorexia Nervosa/prevention & control; Anorexia Nervosa/psychology; Body Image; Bulimia Nervosa/prevention & control; Bulimia Nervosa/psychology; Diet, Reducing/psychology; Exercise/psychology; Female; Food Habits/psychology; Food Preferences/psychology…	Research supports the efficacy of both cognitive dissonance (CD) and healthy weight (HW) eating disorders prevention, and indicates that CD can be delivered by peer-facilitators, which facilitates dissemination. This study investigated if peer-facilitators can deliver HW when it is modified for their use and extended follow-up of peer-facilitated CD as compared to previous trials. Based on pilot …	1873-6807; Accession Number: 20638351. Language: English. Date Created: 20101011. Date Completed: 20110126. Update Code: 20110126. Publication Type: Journal Article; Randomized Controlled Trial. Journal ID: 101222431. Publication Model: Print-Electronic. Cited Medium: Internet. NLM ISO Abbr: Body Image Linking ISSN: 17401445. Subset: IM. Date of Electronic Publication: 2010 Jul 17		http://www.ncbi.nlm.nih.gov/pubmed/20638351		Department of Psychology, Trinity University, San Antonio, TX 78212, United States. cbecker@trinity.edu		UP AR	PSY CAM DIET CDT		EDS
M. C. Becker, C. U.; Galling, B.	2019	Maintenance of effects after discontinuation of early intervention services for psychosis: Systematic review and meta-analysis [Conference abstract]	European Neuropsychopharmacology			29 (Supplement 1)			S429						Conference Abstract		Maintenance of effects after discontinuation of early intervention services for psychosis: Systematic review and meta-analysis [Conference abstract]		0924-977X-//-1873-7862											SR	2001445831			adult-//-calculation-//-controlled study-//-critical illness-//-depression-//-disability-//-drug withdrawal-//-early intervention-//-female-//-follow up-//-hospitalization-//-human-//-independent living-//-maintenance therapy-//-male-//-Medline-//-meta analysis-//-negative syndrome-//-null result-//-patient satisfaction-//-practice guideline-//-productivity-//-PsycINFO-//-randomized controlled tr…	Background: Schizophrenia is among the most debilitating disorders in the US [1], being associated with high disability [2], and enormous personal and societal cost [3]. Since people with early-phase schizophrenia generally respond better to treatment, the value of early optimized treatment has long been debated. Early Intervention Services (EIS) aim at both symptom reduction, improving functiona…	INCLUDED		https://www.sciencedirect.com/science/article/abs/pii/S0924977X18314950		(Becker) Charite-Universitatsmedizin, Child and Adolescent Psychiatry, Berlin, Germany (Correll, Galling) Charite-Universitatsmedizin, Department of Child and Adolescent Psychiatry, Berlin, Germany-//-M. Becker, Charite-Universitatsmedizin, Child and Adolescent Psychiatry, Berlin, Germany		DE	SERV SERVOTH		PS	Embase	Ovid Technologies	English
[truncated: 4,503 more rows]

## Sheet: NOTE AND LEGEND
Note: Any interested parties can apply the terms from Box 1 of this manuscript to this database backend. Because this method only allows you to apply these search terms to ‘all fields’ rather than specific search fields only (e.g., title, abstract, keyword), you will yield more results compared to the numbers reported in the manuscript. This method will not exclude any studies included in our rev…
Legend: Backend information for the Orygen Evidence Finder database, including author, year, title, journal, place published, publisher, volume, issue, and page numbers for each article contained in the database.
